# Supplementary material for: Bifidobacteria define gut microbiome profiles of golden lion tamarin (Leontopithecus rosalia) and marmoset (Callithrix sp.) metagenomic shotgun pools
Source: Sci Rep. 2023 Sep 21;13:15679. doi: 10.1038/s41598-023-42059-4 (PMC10514281; doi:10.1038/s41598-023-42059-4)
Supplement: Supplementary file 2 — Supplementary Table S2. [file 41598_2023_42059_MOESM2_ESM.tsv]

Host Taxon	Bacterial Genus	Average Absolute Normalised Counts	Average Relative Normalised Abundance
Callithrix	g__Serratia	1015	0,120449486630048
Callithrix	g__Erysipelatoclostridium	828	0,0982583004233295
Callithrix	g__Phreatobacter	778	0,0923248281755439
Callithrix	g__Paraburkholderia	697	0,0827126031341312
Callithrix	g__Leuconostoc	681	0,0808138920148399
Callithrix	g__Pseudomonas	680	0,0806952225698841
Callithrix	g__Ralstonia	617	0,0732190475376743
Callithrix	g__Escherichia	550	0,0652681947256416
Callithrix	g__Ewingella	528	0,0626574669366159
Callithrix	g__Burkholderia	415	0,0492478196566205
Callithrix	g__Streptococcus	375	0,044501041858392
Callithrix	g__Enterococcus	258	0,0306167167985737
Callithrix	g__Lactobacillus	255	0,0302607084637066
Callithrix	g__Bifidobacterium	217	0,0257512695553895
Callithrix	g__Kluyvera	144	0,0170884000736225
Callithrix	g__Lactococcus	89,4	0,0106090483790407
Callithrix	g__Roseburia	88,2	0,0104666450450938
Callithrix	g__Citrobacter	66,8	0,00792711892304156
Callithrix	g__Prevotella	30,9	0,0036668858491315
Callithrix	g__Weissella	25,9	0,00307353862435294
Callithrix	g__Bacillus	24,7	0,00293113529040609
Callithrix	g__Collinsella	21,4	0,00253952612205224
Callithrix	g__Bacteroides	12,7	0,00150710195093754
Callithrix	g__Hafnia	12	0,00142403333946854
Callithrix	g__Akkermansia	11,1	0,0013172308390084
Callithrix	g__Barnesiella	4,78	0,000567239946888303
Callithrix	g__Blautia	0,889	0,000105497136565628
Callithrix	g__Enorma	0	0
Callithrix	g__Malassezia	0	0
Callithrix	g__Megamonass	0	0
Callithrix	g__Olsenella	0	0
Callithrix	g__Stenotrophomonass	0	0
Callithrix	g__Sutterella	0	0
	Callithrix Total	8426,769
Leontopithecus	g__Stenotrophomonas	2790	0,346454737364957
Leontopithecus	g__Malassezia	1395	0,173227368682479
Leontopithecus	g__Streptococcus	1161	0,144169874580902
Leontopithecus	g__Prevotella	853	0,105923258413014
Leontopithecus	g__Bifidobacterium	512	0,0635787905128524
Leontopithecus	g__Sutterella	317	0,0393642120948715
Leontopithecus	g__Olsenella	271	0,0336520551347324
Leontopithecus	g__Erysipelatoclostridium	230	0,0285607848006954
Leontopithecus	g__Enorma	209	0,0259530609710667
Leontopithecus	g__Collinsella	183	0,0227244505153359
Leontopithecus	g__Megamonas	132	0,0163914069290947
Leontopithecus	g__Weissella	0	0
Leontopithecus	g__Serratia	0	0
Leontopithecus	g__Roseburia	0	0
Leontopithecus	g__Ralstonia	0	0
Leontopithecus	g__Pseudomonas	0	0
Leontopithecus	g__Phreatobacter	0	0
Leontopithecus	g__Paraburkholderia	0	0
Leontopithecus	g__Leuconostoc	0	0
Leontopithecus	g__Lactococcus	0	0
Leontopithecus	g__Lactobacillus	0	0
Leontopithecus	g__Kluyvera	0	0
Leontopithecus	g__Hafnia	0	0
Leontopithecus	g__Ewingella	0	0
Leontopithecus	g__Escherichia	0	0
Leontopithecus	g__Enterococcus	0	0
Leontopithecus	g__Citrobacter	0	0
Leontopithecus	g__Burkholderia	0	0
Leontopithecus	g__Blautia	0	0
Leontopithecus	g__Barnesiella	0	0
Leontopithecus	g__Bacteroides	0	0
Leontopithecus	g__Bacillus	0	0
Leontopithecus	g__Akkermansia	0	0
	Leontopithecus Total	8053
