# Supplementary material for: Bifidobacteria define gut microbiome profiles of golden lion tamarin (Leontopithecus rosalia) and marmoset (Callithrix sp.) metagenomic shotgun pools
Source: Sci Rep. 2023 Sep 21;13:15679. doi: 10.1038/s41598-023-42059-4 (PMC10514281; doi:10.1038/s41598-023-42059-4)
Supplement: Supplementary file 6 — Supplementary Table S6. [file 41598_2023_42059_MOESM6_ESM.tsv]

Supplementary Table S6. This is the DRAM annotations file for bin.001-bio.004 which contains all annotations from all databases for all genes.
	fasta	scaffold	gene_position	start_position	end_position	strandedness	rank	ko_id	kegg_hit	peptidase_id	peptidase_family	peptidase_hit	peptidase_RBH	peptidase_identity	peptidase_bitScore	peptidase_eVal	pfam_hits	cazy_ids	cazy_hits	cazy_subfam_ec	cazy_best_hit	heme_regulatory_motif_count
bin.001.fastaviriomeCPB_datool_assembly_NODE_1003_length_4425_cov_7.048741_1	bin.001.fastaviriomeCPB_datool_assembly	NODE_1003_length_4425_cov_7.048741	1	722	2110	1	D										Sugar (and other) transporter [PF00083.27]; Major Facilitator Superfamily [PF07690.19]; Fungal trichothecene efflux pump (TRI12) [PF06609.16]					0
bin.001.fastaviriomeCPB_datool_assembly_NODE_1003_length_4425_cov_7.048741_2	bin.001.fastaviriomeCPB_datool_assembly	NODE_1003_length_4425_cov_7.048741	2	2114	2806	1	C	K16841	allantoin racemase [EC:5.1.99.3]													0
bin.001.fastaviriomeCPB_datool_assembly_NODE_1003_length_4425_cov_7.048741_3	bin.001.fastaviriomeCPB_datool_assembly	NODE_1003_length_4425_cov_7.048741	3	2818	3486	-1	D										Bacterial regulatory proteins, gntR family [PF00392.24]; FCD domain [PF07729.15]					0
bin.001.fastaviriomeCPB_datool_assembly_NODE_1003_length_4425_cov_7.048741_4	bin.001.fastaviriomeCPB_datool_assembly	NODE_1003_length_4425_cov_7.048741	4	3735	4424	1	D			MER0252789	M38	MER0252789 - family M38 non-peptidase homologues (Microlunatus phosphovorus) [M38.UNW]#M38#{peptidase unit: 68-398}~source YP_004574520~	False	0.822	302.0	9.341e-92	Amidohydrolase family [PF01979.23]					0
bin.001.fastaviriomeCPB_datool_assembly_NODE_1005_length_4423_cov_5.437729_1	bin.001.fastaviriomeCPB_datool_assembly	NODE_1005_length_4423_cov_5.437729	1	3	470	1	C	K00927	phosphoglycerate kinase [EC:2.7.2.3]								Phosphoglycerate kinase [PF00162.22]					0
bin.001.fastaviriomeCPB_datool_assembly_NODE_1005_length_4423_cov_5.437729_2	bin.001.fastaviriomeCPB_datool_assembly	NODE_1005_length_4423_cov_5.437729	2	470	1252	1	C	K01803	triosephosphate isomerase (TIM) [EC:5.3.1.1]								Triosephosphate isomerase [PF00121.21]					0
bin.001.fastaviriomeCPB_datool_assembly_NODE_1005_length_4423_cov_5.437729_3	bin.001.fastaviriomeCPB_datool_assembly	NODE_1005_length_4423_cov_5.437729	3	1435	1683	1	C	K03075	preprotein translocase subunit SecG								Preprotein translocase SecG subunit [PF03840.17]					0
bin.001.fastaviriomeCPB_datool_assembly_NODE_1005_length_4423_cov_5.437729_4	bin.001.fastaviriomeCPB_datool_assembly	NODE_1005_length_4423_cov_5.437729	4	1683	2039	1	D										RNA polymerase-binding protein [PF13397.9]					0
bin.001.fastaviriomeCPB_datool_assembly_NODE_1005_length_4423_cov_5.437729_5	bin.001.fastaviriomeCPB_datool_assembly	NODE_1005_length_4423_cov_5.437729	5	2147	2926	-1	C	K01057	6-phosphogluconolactonase [EC:3.1.1.31]								Glucosamine-6-phosphate isomerases/6-phosphogluconolactonase [PF01182.23]					0
bin.001.fastaviriomeCPB_datool_assembly_NODE_1005_length_4423_cov_5.437729_6	bin.001.fastaviriomeCPB_datool_assembly	NODE_1005_length_4423_cov_5.437729	6	2935	3876	-1	D										Glucose-6-phosphate dehydrogenase subunit C-terminal domain [PF20171.1]; Glucose-6-phosphate dehydrogenase subunit N-terminal domain [PF10128.12]					0
bin.001.fastaviriomeCPB_datool_assembly_NODE_1005_length_4423_cov_5.437729_7	bin.001.fastaviriomeCPB_datool_assembly	NODE_1005_length_4423_cov_5.437729	7	3873	4349	-1	D										Glucose-6-phosphate dehydrogenase, C-terminal domain [PF02781.19]					0
bin.001.fastaviriomeCPB_datool_assembly_NODE_1007_length_4421_cov_6.303481_1	bin.001.fastaviriomeCPB_datool_assembly	NODE_1007_length_4421_cov_6.303481	1	3	548	1	D										O-methyltransferase [PF01596.20]; Methyltransferase domain [PF13578.9]; Spermine/spermidine synthase domain [PF01564.20]; Methyltransferase domain [PF13649.9]					0
bin.001.fastaviriomeCPB_datool_assembly_NODE_1007_length_4421_cov_6.303481_2	bin.001.fastaviriomeCPB_datool_assembly	NODE_1007_length_4421_cov_6.303481	2	600	773	-1	D										Protein of unknown function (DUF3117) [PF11314.11]					0
bin.001.fastaviriomeCPB_datool_assembly_NODE_1007_length_4421_cov_6.303481_3	bin.001.fastaviriomeCPB_datool_assembly	NODE_1007_length_4421_cov_6.303481	3	875	2101	-1	D										Mannosyltransferase (PIG-V) [PF04188.16]	GT76	GT76 Dol-P-Man: alpha-1,6-mannosyltransferase (EC 2.4.1.-)		GT76.hmm	0
bin.001.fastaviriomeCPB_datool_assembly_NODE_1007_length_4421_cov_6.303481_4	bin.001.fastaviriomeCPB_datool_assembly	NODE_1007_length_4421_cov_6.303481	4	2083	3234	-1	C	K01439	succinyl-diaminopimelate desuccinylase [EC:3.5.1.18]	MER0247405	M20A	MER0247405 - acetylornithine deacetylase ArgE (Microbacterium testaceum) [M20.974]#M20A#{peptidase unit: 3-358}~source YP_004225942~	True	0.794	575.0	1.551e-183	Peptidase family M20/M25/M40 [PF01546.31]; Peptidase dimerisation domain [PF07687.17]					0
bin.001.fastaviriomeCPB_datool_assembly_NODE_1007_length_4421_cov_6.303481_5	bin.001.fastaviriomeCPB_datool_assembly	NODE_1007_length_4421_cov_6.303481	5	3235	4161	1	C	K00674	2,3,4,5-tetrahydropyridine-2,6-dicarboxylate N-succinyltransferase [EC:2.3.1.117]								Tetrahydrodipicolinate N-succinyltransferase middle [PF14789.9]; Tetrahydrodipicolinate N-succinyltransferase N-terminal [PF14790.9]					0
bin.001.fastaviriomeCPB_datool_assembly_NODE_1007_length_4421_cov_6.303481_6	bin.001.fastaviriomeCPB_datool_assembly	NODE_1007_length_4421_cov_6.303481	6	4167	4421	1	D										Polyphosphate kinase 2 (PPK2) [PF03976.17]					0
bin.001.fastaviriomeCPB_datool_assembly_NODE_1013_length_4413_cov_9.594309_1	bin.001.fastaviriomeCPB_datool_assembly	NODE_1013_length_4413_cov_9.594309	1	3	83	1	E															0
bin.001.fastaviriomeCPB_datool_assembly_NODE_1013_length_4413_cov_9.594309_2	bin.001.fastaviriomeCPB_datool_assembly	NODE_1013_length_4413_cov_9.594309	2	142	510	-1	D										Lsr2 [PF11774.11]					0
bin.001.fastaviriomeCPB_datool_assembly_NODE_1013_length_4413_cov_9.594309_3	bin.001.fastaviriomeCPB_datool_assembly	NODE_1013_length_4413_cov_9.594309	3	918	1772	-1	C	K21685	LuxR family transcriptional regulator, regulator of acetate metabolism								Bacterial regulatory proteins, luxR family [PF00196.22]					0
bin.001.fastaviriomeCPB_datool_assembly_NODE_1013_length_4413_cov_9.594309_4	bin.001.fastaviriomeCPB_datool_assembly	NODE_1013_length_4413_cov_9.594309	4	1904	2254	1	D										Protein of unknown function, DUF485 [PF04341.15]					0
bin.001.fastaviriomeCPB_datool_assembly_NODE_1013_length_4413_cov_9.594309_5	bin.001.fastaviriomeCPB_datool_assembly	NODE_1013_length_4413_cov_9.594309	5	2251	3873	1	C	K14393	cation/acetate symporter								Sodium:solute symporter family [PF00474.20]					0
bin.001.fastaviriomeCPB_datool_assembly_NODE_1013_length_4413_cov_9.594309_6	bin.001.fastaviriomeCPB_datool_assembly	NODE_1013_length_4413_cov_9.594309	6	3934	4413	-1	D										6-O-methylguanine DNA methyltransferase, DNA binding domain [PF01035.23]; 6-O-methylguanine DNA methyltransferase, ribonuclease-like domain [PF02870.18]					0
bin.001.fastaviriomeCPB_datool_assembly_NODE_101_length_14978_cov_18.864102_1	bin.001.fastaviriomeCPB_datool_assembly	NODE_101_length_14978_cov_18.864102	1	1	849	1	C	K03325	arsenite transporter								Sodium Bile acid symporter family [PF01758.19]; SBF-like CPA transporter family (DUF4137) [PF13593.9]					0
bin.001.fastaviriomeCPB_datool_assembly_NODE_101_length_14978_cov_18.864102_2	bin.001.fastaviriomeCPB_datool_assembly	NODE_101_length_14978_cov_18.864102	2	887	1192	1	C	K21885	ArsR family transcriptional regulator, cadmium/lead-responsive transcriptional repressor								Bacterial regulatory protein, arsR family [PF01022.23]; Helix-turn-helix domain [PF12840.10]					0
bin.001.fastaviriomeCPB_datool_assembly_NODE_101_length_14978_cov_18.864102_3	bin.001.fastaviriomeCPB_datool_assembly	NODE_101_length_14978_cov_18.864102	3	1189	1533	1	E															0
bin.001.fastaviriomeCPB_datool_assembly_NODE_101_length_14978_cov_18.864102_4	bin.001.fastaviriomeCPB_datool_assembly	NODE_101_length_14978_cov_18.864102	4	1530	3635	1	C	K12954	cation-transporting P-type ATPase G [EC:7.2.2.-]								haloacid dehalogenase-like hydrolase [PF00702.29]; E1-E2 ATPase [PF00122.23]					0
bin.001.fastaviriomeCPB_datool_assembly_NODE_101_length_14978_cov_18.864102_5	bin.001.fastaviriomeCPB_datool_assembly	NODE_101_length_14978_cov_18.864102	5	4395	5063	1	D										Thioredoxin [PF13462.9]; DSBA-like thioredoxin domain [PF01323.23]					0
bin.001.fastaviriomeCPB_datool_assembly_NODE_101_length_14978_cov_18.864102_6	bin.001.fastaviriomeCPB_datool_assembly	NODE_101_length_14978_cov_18.864102	6	5063	6082	1	D										Pyridine nucleotide-disulphide oxidoreductase [PF07992.17]; L-lysine 6-monooxygenase/L-ornithine 5-monooxygenase [PF13434.9]; Flavin-binding monooxygenase-like [PF00743.22]					0
bin.001.fastaviriomeCPB_datool_assembly_NODE_101_length_14978_cov_18.864102_7	bin.001.fastaviriomeCPB_datool_assembly	NODE_101_length_14978_cov_18.864102	7	6096	6812	1	C	K07156	copper resistance protein C								CopC domain [PF04234.15]					0
bin.001.fastaviriomeCPB_datool_assembly_NODE_101_length_14978_cov_18.864102_8	bin.001.fastaviriomeCPB_datool_assembly	NODE_101_length_14978_cov_18.864102	8	6809	7084	1	C	K09981	uncharacterized protein								Transcription factor zinc-finger [PF13453.9]					0
bin.001.fastaviriomeCPB_datool_assembly_NODE_101_length_14978_cov_18.864102_9	bin.001.fastaviriomeCPB_datool_assembly	NODE_101_length_14978_cov_18.864102	9	7162	7710	1	C	K03101	signal peptidase II [EC:3.4.23.36]	MER0577350	A08	MER0577350 - family A8 unassigned peptidases (Microbacterium ginsengisoli) [A08.UPW]#A08#{peptidase unit: 15-155}~source A0A0F0LW49~	False	0.887	263.0	4.001e-79	Signal peptidase (SPase) II [PF01252.21]					0
bin.001.fastaviriomeCPB_datool_assembly_NODE_101_length_14978_cov_18.864102_10	bin.001.fastaviriomeCPB_datool_assembly	NODE_101_length_14978_cov_18.864102	10	7707	8042	1	D										Family of unknown function (DUF6804) [PF20619.1]					0
bin.001.fastaviriomeCPB_datool_assembly_NODE_101_length_14978_cov_18.864102_11	bin.001.fastaviriomeCPB_datool_assembly	NODE_101_length_14978_cov_18.864102	11	8039	8638	1	D										Redoxin [PF08534.13]; AhpC/TSA family [PF00578.24]; Thioredoxin-like [PF13905.9]; SCO1/SenC [PF02630.17]					0
bin.001.fastaviriomeCPB_datool_assembly_NODE_101_length_14978_cov_18.864102_12	bin.001.fastaviriomeCPB_datool_assembly	NODE_101_length_14978_cov_18.864102	12	8635	9402	1	C	K06196	cytochrome c-type biogenesis protein								Cytochrome C biogenesis protein transmembrane region [PF02683.18]					0
bin.001.fastaviriomeCPB_datool_assembly_NODE_101_length_14978_cov_18.864102_13	bin.001.fastaviriomeCPB_datool_assembly	NODE_101_length_14978_cov_18.864102	13	9383	11071	1	C	K07399	cytochrome c biogenesis protein								ResB-like family [PF05140.17]					0
bin.001.fastaviriomeCPB_datool_assembly_NODE_101_length_14978_cov_18.864102_14	bin.001.fastaviriomeCPB_datool_assembly	NODE_101_length_14978_cov_18.864102	14	11068	12009	1	C	K02351	putative membrane protein								Cytochrome c oxidase caa3 assembly factor (Caa3_CtaG) [PF09678.13]					0
bin.001.fastaviriomeCPB_datool_assembly_NODE_101_length_14978_cov_18.864102_15	bin.001.fastaviriomeCPB_datool_assembly	NODE_101_length_14978_cov_18.864102	15	12013	13632	1	C	K03820	apolipoprotein N-acyltransferase [EC:2.3.1.269]								Carbon-nitrogen hydrolase [PF00795.25]; Apolipoprotein N-acyltransferase N-terminal domain [PF20154.2]					0
bin.001.fastaviriomeCPB_datool_assembly_NODE_101_length_14978_cov_18.864102_16	bin.001.fastaviriomeCPB_datool_assembly	NODE_101_length_14978_cov_18.864102	16	13629	13868	1	E															0
bin.001.fastaviriomeCPB_datool_assembly_NODE_101_length_14978_cov_18.864102_17	bin.001.fastaviriomeCPB_datool_assembly	NODE_101_length_14978_cov_18.864102	17	13946	14962	1	D										Cytochrome C assembly protein [PF01578.23]					0
bin.001.fastaviriomeCPB_datool_assembly_NODE_1025_length_4386_cov_8.265297_1	bin.001.fastaviriomeCPB_datool_assembly	NODE_1025_length_4386_cov_8.265297	1	3	344	-1	E															0
bin.001.fastaviriomeCPB_datool_assembly_NODE_1025_length_4386_cov_8.265297_2	bin.001.fastaviriomeCPB_datool_assembly	NODE_1025_length_4386_cov_8.265297	2	344	892	-1	C	K09796	periplasmic copper chaperone A								Copper chaperone PCu(A)C [PF04314.16]					0
bin.001.fastaviriomeCPB_datool_assembly_NODE_1025_length_4386_cov_8.265297_3	bin.001.fastaviriomeCPB_datool_assembly	NODE_1025_length_4386_cov_8.265297	3	889	1431	-1	C	K07156	copper resistance protein C								CopC domain [PF04234.15]					0
bin.001.fastaviriomeCPB_datool_assembly_NODE_1025_length_4386_cov_8.265297_4	bin.001.fastaviriomeCPB_datool_assembly	NODE_1025_length_4386_cov_8.265297	4	1543	2136	-1	E															0
bin.001.fastaviriomeCPB_datool_assembly_NODE_1025_length_4386_cov_8.265297_5	bin.001.fastaviriomeCPB_datool_assembly	NODE_1025_length_4386_cov_8.265297	5	2248	3789	1	C	K06168	tRNA-2-methylthio-N6-dimethylallyladenosine synthase [EC:2.8.4.3]								Uncharacterized protein family UPF0004 [PF00919.23]; Radical SAM superfamily [PF04055.24]					0
bin.001.fastaviriomeCPB_datool_assembly_NODE_1025_length_4386_cov_8.265297_6	bin.001.fastaviriomeCPB_datool_assembly	NODE_1025_length_4386_cov_8.265297	6	3803	4384	1	C	K00791	tRNA dimethylallyltransferase [EC:2.5.1.75]								IPP transferase [PF01715.20]; Isopentenyl transferase [PF01745.19]					0
bin.001.fastaviriomeCPB_datool_assembly_NODE_1031_length_4368_cov_7.246928_1	bin.001.fastaviriomeCPB_datool_assembly	NODE_1031_length_4368_cov_7.246928	1	327	866	-1	C	K01726	gamma-carbonic anhydrase [EC:4.2.1.-]								Hexapeptide repeat of succinyl-transferase [PF14602.9]					0
bin.001.fastaviriomeCPB_datool_assembly_NODE_1031_length_4368_cov_7.246928_2	bin.001.fastaviriomeCPB_datool_assembly	NODE_1031_length_4368_cov_7.246928	2	989	1474	1	C	K04047	starvation-inducible DNA-binding protein								Ferritin-like domain [PF00210.27]					0
bin.001.fastaviriomeCPB_datool_assembly_NODE_1031_length_4368_cov_7.246928_3	bin.001.fastaviriomeCPB_datool_assembly	NODE_1031_length_4368_cov_7.246928	3	1696	3201	-1	D			MER0154170	M38	MER0154170 - family M38 non-peptidase homologues (Arthrobacter chlorophenolicus) [M38.UNW]#M38#{peptidase unit: 140-471}~source ACL41704~	False	0.496	315.0	1.258e-91	Amidohydrolase family [PF07969.14]; Amidohydrolase family [PF01979.23]					0
bin.001.fastaviriomeCPB_datool_assembly_NODE_1031_length_4368_cov_7.246928_4	bin.001.fastaviriomeCPB_datool_assembly	NODE_1031_length_4368_cov_7.246928	4	3198	3917	-1	C	K07734	transcriptional regulator								Putative FMN-binding domain [PF04299.15]					0
bin.001.fastaviriomeCPB_datool_assembly_NODE_1031_length_4368_cov_7.246928_5	bin.001.fastaviriomeCPB_datool_assembly	NODE_1031_length_4368_cov_7.246928	5	3955	4368	-1	D										Formamidopyrimidine-DNA glycosylase H2TH domain [PF06831.17]; Zinc finger found in FPG and IleRS [PF06827.17]					0
bin.001.fastaviriomeCPB_datool_assembly_NODE_1058_length_4278_cov_8.589391_1	bin.001.fastaviriomeCPB_datool_assembly	NODE_1058_length_4278_cov_8.589391	1	367	2112	1	C	K20035	3-(methylsulfanyl)propanoyl-CoA dehydrogenase [EC:1.3.99.41]								Acyl-CoA dehydrogenase, C-terminal domain [PF00441.27]; Acyl-CoA dehydrogenase, middle domain [PF02770.22]; Acetyl-CoA dehydrogenase C-terminal like [PF12806.10]; Acyl-CoA dehydrogenase, N-terminal domain [PF02771.19]					0
bin.001.fastaviriomeCPB_datool_assembly_NODE_1058_length_4278_cov_8.589391_2	bin.001.fastaviriomeCPB_datool_assembly	NODE_1058_length_4278_cov_8.589391	2	2137	2814	-1	D										Bacterial regulatory proteins, tetR family [PF00440.26]; MftR C-terminal domain [PF17754.4]					0
bin.001.fastaviriomeCPB_datool_assembly_NODE_1058_length_4278_cov_8.589391_3	bin.001.fastaviriomeCPB_datool_assembly	NODE_1058_length_4278_cov_8.589391	3	3020	4186	1	C	K01903	succinyl-CoA synthetase beta subunit [EC:6.2.1.5]								ATP-grasp domain [PF08442.13]; CoA-ligase [PF00549.22]; ATP-grasp domain [PF13549.9]; Carbamoyl-phosphate synthase L chain, ATP binding domain [PF02786.20]					0
bin.001.fastaviriomeCPB_datool_assembly_NODE_1058_length_4278_cov_8.589391_4	bin.001.fastaviriomeCPB_datool_assembly	NODE_1058_length_4278_cov_8.589391	4	4214	4276	1	E															0
bin.001.fastaviriomeCPB_datool_assembly_NODE_1075_length_4247_cov_7.444656_1	bin.001.fastaviriomeCPB_datool_assembly	NODE_1075_length_4247_cov_7.444656	1	3	656	1	E															0
bin.001.fastaviriomeCPB_datool_assembly_NODE_1075_length_4247_cov_7.444656_2	bin.001.fastaviriomeCPB_datool_assembly	NODE_1075_length_4247_cov_7.444656	2	752	1189	-1	E															0
bin.001.fastaviriomeCPB_datool_assembly_NODE_1075_length_4247_cov_7.444656_3	bin.001.fastaviriomeCPB_datool_assembly	NODE_1075_length_4247_cov_7.444656	3	1298	2077	-1	D										ER-bound oxygenase mpaB/B'/Rubber oxygenase, catalytic domain [PF09995.12]					0
bin.001.fastaviriomeCPB_datool_assembly_NODE_1075_length_4247_cov_7.444656_4	bin.001.fastaviriomeCPB_datool_assembly	NODE_1075_length_4247_cov_7.444656	4	2249	2515	1	D										Tetracyclin repressor-like, C-terminal domain [PF16859.8]					0
bin.001.fastaviriomeCPB_datool_assembly_NODE_1075_length_4247_cov_7.444656_5	bin.001.fastaviriomeCPB_datool_assembly	NODE_1075_length_4247_cov_7.444656	5	2878	4245	-1	D			MER0388407	M23B	MER0388407 - subfamily M23B unassigned peptidases (Microbacterium laevaniformans) [M23.UPB]#M23B#{peptidase unit: 312-416}~source ZP_09923042~	False	0.881	195.0	1.752e-51	Peptidase family M23 [PF01551.25]					0
bin.001.fastaviriomeCPB_datool_assembly_NODE_1086_length_4214_cov_6.373648_1	bin.001.fastaviriomeCPB_datool_assembly	NODE_1086_length_4214_cov_6.373648	1	3	221	-1	D										Alcohol dehydrogenase GroES-like domain [PF08240.15]					0
bin.001.fastaviriomeCPB_datool_assembly_NODE_1086_length_4214_cov_6.373648_2	bin.001.fastaviriomeCPB_datool_assembly	NODE_1086_length_4214_cov_6.373648	2	367	1131	1	D										Methyltransferase domain [PF08241.15]; ubiE/COQ5 methyltransferase family [PF01209.21]; Methyltransferase domain [PF13489.9]; Methyltransferase domain [PF13847.9]; Methyltransferase domain [PF08242.15]; Protein-L-isoaspartate(D-aspartate) O-methyltransferase (PCMT) [PF01135.22]					0
bin.001.fastaviriomeCPB_datool_assembly_NODE_1086_length_4214_cov_6.373648_3	bin.001.fastaviriomeCPB_datool_assembly	NODE_1086_length_4214_cov_6.373648	3	1143	2216	1	C	K06942	ribosome-binding ATPase								Protein of unknown function (DUF933) [PF06071.16]; 50S ribosome-binding GTPase [PF01926.26]; Ferrous iron transport protein B [PF02421.21]					0
bin.001.fastaviriomeCPB_datool_assembly_NODE_1086_length_4214_cov_6.373648_4	bin.001.fastaviriomeCPB_datool_assembly	NODE_1086_length_4214_cov_6.373648	4	2209	2571	1	C	K06193	protein PhnA								PhnA domain [PF03831.17]; PhnA Zinc-Ribbon [PF08274.15]					0
bin.001.fastaviriomeCPB_datool_assembly_NODE_1086_length_4214_cov_6.373648_5	bin.001.fastaviriomeCPB_datool_assembly	NODE_1086_length_4214_cov_6.373648	5	2698	3072	1	E															0
bin.001.fastaviriomeCPB_datool_assembly_NODE_1086_length_4214_cov_6.373648_6	bin.001.fastaviriomeCPB_datool_assembly	NODE_1086_length_4214_cov_6.373648	6	3123	4214	1	D										ABC transporter [PF00005.30]					0
bin.001.fastaviriomeCPB_datool_assembly_NODE_1094_length_4204_cov_6.204628_1	bin.001.fastaviriomeCPB_datool_assembly	NODE_1094_length_4204_cov_6.204628	1	201	644	1	D										HNH endonuclease [PF01844.26]; Domain of unknown function (DUF222) [PF02720.20]					0
bin.001.fastaviriomeCPB_datool_assembly_NODE_1094_length_4204_cov_6.204628_2	bin.001.fastaviriomeCPB_datool_assembly	NODE_1094_length_4204_cov_6.204628	2	712	2070	-1	C	K00262	glutamate dehydrogenase (NADP+) [EC:1.4.1.4]								Glutamate/Leucine/Phenylalanine/Valine dehydrogenase [PF00208.24]; Glu/Leu/Phe/Val dehydrogenase, dimerisation domain [PF02812.21]					0
bin.001.fastaviriomeCPB_datool_assembly_NODE_1094_length_4204_cov_6.204628_3	bin.001.fastaviriomeCPB_datool_assembly	NODE_1094_length_4204_cov_6.204628	3	2210	2809	1	E															0
bin.001.fastaviriomeCPB_datool_assembly_NODE_1094_length_4204_cov_6.204628_4	bin.001.fastaviriomeCPB_datool_assembly	NODE_1094_length_4204_cov_6.204628	4	2918	4204	-1	C	K01595	phosphoenolpyruvate carboxylase [EC:4.1.1.31]								Phosphoenolpyruvate carboxylase [PF00311.20]; Phosphoenolpyruvate carboxylase [PF14010.9]					0
bin.001.fastaviriomeCPB_datool_assembly_NODE_1099_length_4195_cov_13.203140_1	bin.001.fastaviriomeCPB_datool_assembly	NODE_1099_length_4195_cov_13.203140	1	9	1571	-1	C	K01874	methionyl-tRNA synthetase [EC:6.1.1.10]								tRNA synthetases class I (M) [PF09334.14]; Anticodon binding domain of methionyl tRNA ligase [PF19303.2]; tRNA synthetases class I (I, L, M and V) [PF00133.25]; Anticodon-binding domain of tRNA ligase [PF08264.16]; tRNA synthetases class I (C) catalytic domain [PF01406.22]					0
bin.001.fastaviriomeCPB_datool_assembly_NODE_1099_length_4195_cov_13.203140_2	bin.001.fastaviriomeCPB_datool_assembly	NODE_1099_length_4195_cov_13.203140	2	1621	2634	-1	C	K02529	LacI family transcriptional regulator								Periplasmic binding proteins and sugar binding domain of LacI family [PF00532.24]; Periplasmic binding protein-like domain [PF13377.9]; Periplasmic binding protein domain [PF13407.9]; Bacterial regulatory proteins, lacI family [PF00356.24]					0
bin.001.fastaviriomeCPB_datool_assembly_NODE_1099_length_4195_cov_13.203140_3	bin.001.fastaviriomeCPB_datool_assembly	NODE_1099_length_4195_cov_13.203140	3	2838	4085	1	C	K15770	arabinogalactan oligomer / maltooligosaccharide transport system substrate-binding protein								Bacterial extracellular solute-binding protein [PF13416.9]					0
bin.001.fastaviriomeCPB_datool_assembly_NODE_109_length_14599_cov_14.568688_1	bin.001.fastaviriomeCPB_datool_assembly	NODE_109_length_14599_cov_14.568688	1	40	1854	1	D										Secretory lipase [PF03583.17]; Prolyl oligopeptidase family [PF00326.24]					0
bin.001.fastaviriomeCPB_datool_assembly_NODE_109_length_14599_cov_14.568688_2	bin.001.fastaviriomeCPB_datool_assembly	NODE_109_length_14599_cov_14.568688	2	1974	3107	1	C	K06048	glutamate---cysteine ligase / carboxylate-amine ligase [EC:6.3.2.2 6.3.-.-]								Glutamate-cysteine ligase family 2(GCS2) [PF04107.16]					0
bin.001.fastaviriomeCPB_datool_assembly_NODE_109_length_14599_cov_14.568688_3	bin.001.fastaviriomeCPB_datool_assembly	NODE_109_length_14599_cov_14.568688	3	3141	3476	1	E															0
bin.001.fastaviriomeCPB_datool_assembly_NODE_109_length_14599_cov_14.568688_4	bin.001.fastaviriomeCPB_datool_assembly	NODE_109_length_14599_cov_14.568688	4	3507	4352	-1	C	K02379	FdhD protein								FdhD/NarQ family [PF02634.18]					0
bin.001.fastaviriomeCPB_datool_assembly_NODE_109_length_14599_cov_14.568688_5	bin.001.fastaviriomeCPB_datool_assembly	NODE_109_length_14599_cov_14.568688	5	4414	6771	1	D										Molybdopterin oxidoreductase [PF00384.25]; Molydopterin dinucleotide binding domain [PF01568.24]					0
bin.001.fastaviriomeCPB_datool_assembly_NODE_109_length_14599_cov_14.568688_6	bin.001.fastaviriomeCPB_datool_assembly	NODE_109_length_14599_cov_14.568688	6	6825	7289	-1	D										Sensors of blue-light using FAD [PF04940.15]					0
bin.001.fastaviriomeCPB_datool_assembly_NODE_109_length_14599_cov_14.568688_7	bin.001.fastaviriomeCPB_datool_assembly	NODE_109_length_14599_cov_14.568688	7	7286	7498	-1	E															0
bin.001.fastaviriomeCPB_datool_assembly_NODE_109_length_14599_cov_14.568688_8	bin.001.fastaviriomeCPB_datool_assembly	NODE_109_length_14599_cov_14.568688	8	7682	8086	-1	D										Prealbumin-like fold domain [PF17802.4]					0
bin.001.fastaviriomeCPB_datool_assembly_NODE_109_length_14599_cov_14.568688_9	bin.001.fastaviriomeCPB_datool_assembly	NODE_109_length_14599_cov_14.568688	9	8052	10037	-1	D										Bacterial lectin [PF18483.4]					0
bin.001.fastaviriomeCPB_datool_assembly_NODE_109_length_14599_cov_14.568688_10	bin.001.fastaviriomeCPB_datool_assembly	NODE_109_length_14599_cov_14.568688	10	10905	12389	1	D										Putative ATP-dependent DNA helicase recG C-terminal [PF13749.9]					0
bin.001.fastaviriomeCPB_datool_assembly_NODE_109_length_14599_cov_14.568688_11	bin.001.fastaviriomeCPB_datool_assembly	NODE_109_length_14599_cov_14.568688	11	12509	12841	-1	D										Protein of unknown function (DUF3024) [PF11225.11]					0
bin.001.fastaviriomeCPB_datool_assembly_NODE_109_length_14599_cov_14.568688_12	bin.001.fastaviriomeCPB_datool_assembly	NODE_109_length_14599_cov_14.568688	12	12866	14599	-1	D										AAA domain [PF13604.9]					0
bin.001.fastaviriomeCPB_datool_assembly_NODE_1108_length_4177_cov_6.818049_1	bin.001.fastaviriomeCPB_datool_assembly	NODE_1108_length_4177_cov_6.818049	1	1	3906	1	D										Fibronectin type III domain [PF00041.24]; Bacterial Ig domain [PF17963.4]; Cadherin-like domain [PF17892.4]					0
bin.001.fastaviriomeCPB_datool_assembly_NODE_1108_length_4177_cov_6.818049_2	bin.001.fastaviriomeCPB_datool_assembly	NODE_1108_length_4177_cov_6.818049	2	3945	4175	1	D										ATPase family associated with various cellular activities (AAA) [PF07726.14]; MoxR domain in the MoxR-vWA-beta-propeller ternary systems [PF20030.2]					0
bin.001.fastaviriomeCPB_datool_assembly_NODE_1121_length_4152_cov_5.452770_1	bin.001.fastaviriomeCPB_datool_assembly	NODE_1121_length_4152_cov_5.452770	1	3	1325	1	D										Amino acid permease [PF13520.9]; Amino acid permease [PF00324.24]; Bacteriocin-protection, YdeI or OmpD-Associated [PF13376.9]					0
bin.001.fastaviriomeCPB_datool_assembly_NODE_1121_length_4152_cov_5.452770_2	bin.001.fastaviriomeCPB_datool_assembly	NODE_1121_length_4152_cov_5.452770	2	1356	2795	-1	D										Major Facilitator Superfamily [PF07690.19]; Sugar (and other) transporter [PF00083.27]; Fungal trichothecene efflux pump (TRI12) [PF06609.16]					0
bin.001.fastaviriomeCPB_datool_assembly_NODE_1121_length_4152_cov_5.452770_3	bin.001.fastaviriomeCPB_datool_assembly	NODE_1121_length_4152_cov_5.452770	3	2945	3850	1	D										MmyB-like transcription regulator ligand binding domain [PF17765.4]; Helix-turn-helix domain [PF13560.9]					0
bin.001.fastaviriomeCPB_datool_assembly_NODE_1121_length_4152_cov_5.452770_4	bin.001.fastaviriomeCPB_datool_assembly	NODE_1121_length_4152_cov_5.452770	4	3851	4150	-1	E															0
bin.001.fastaviriomeCPB_datool_assembly_NODE_1123_length_4146_cov_10.207040_1	bin.001.fastaviriomeCPB_datool_assembly	NODE_1123_length_4146_cov_10.207040	1	287	589	1	C	K09858	SEC-C motif domain protein								UPF0225 domain [PF17775.4]					0
bin.001.fastaviriomeCPB_datool_assembly_NODE_1123_length_4146_cov_10.207040_2	bin.001.fastaviriomeCPB_datool_assembly	NODE_1123_length_4146_cov_10.207040	2	586	1578	1	C	K14696	solute carrier family 30 (zinc transporter), member 9								Cation efflux family [PF01545.24]					0
bin.001.fastaviriomeCPB_datool_assembly_NODE_1123_length_4146_cov_10.207040_3	bin.001.fastaviriomeCPB_datool_assembly	NODE_1123_length_4146_cov_10.207040	3	1767	3221	1	C	K02945	small subunit ribosomal protein S1								S1 RNA binding domain [PF00575.26]					0
bin.001.fastaviriomeCPB_datool_assembly_NODE_1123_length_4146_cov_10.207040_4	bin.001.fastaviriomeCPB_datool_assembly	NODE_1123_length_4146_cov_10.207040	4	3396	4037	1	C	K00859	dephospho-CoA kinase [EC:2.7.1.24]								Dephospho-CoA kinase [PF01121.23]					0
bin.001.fastaviriomeCPB_datool_assembly_NODE_1127_length_4137_cov_6.280500_1	bin.001.fastaviriomeCPB_datool_assembly	NODE_1127_length_4137_cov_6.280500	1	1	1086	1	D										Methyltransferase small domain [PF05175.17]					0
bin.001.fastaviriomeCPB_datool_assembly_NODE_1127_length_4137_cov_6.280500_2	bin.001.fastaviriomeCPB_datool_assembly	NODE_1127_length_4137_cov_6.280500	2	1128	2570	1	C	K00970	poly(A) polymerase [EC:2.7.7.19]								Poly A polymerase head domain [PF01743.23]; Probable RNA and SrmB- binding site of polymerase A [PF12627.10]; tRNA nucleotidyltransferase domain 2 putative [PF13735.9]; HD domain [PF01966.25]					0
bin.001.fastaviriomeCPB_datool_assembly_NODE_1127_length_4137_cov_6.280500_3	bin.001.fastaviriomeCPB_datool_assembly	NODE_1127_length_4137_cov_6.280500	3	2753	4084	1	E															0
bin.001.fastaviriomeCPB_datool_assembly_NODE_1138_length_4097_cov_7.126175_1	bin.001.fastaviriomeCPB_datool_assembly	NODE_1138_length_4097_cov_7.126175	1	1	267	1	E															0
bin.001.fastaviriomeCPB_datool_assembly_NODE_1138_length_4097_cov_7.126175_2	bin.001.fastaviriomeCPB_datool_assembly	NODE_1138_length_4097_cov_7.126175	2	264	800	1	E															0
bin.001.fastaviriomeCPB_datool_assembly_NODE_1138_length_4097_cov_7.126175_3	bin.001.fastaviriomeCPB_datool_assembly	NODE_1138_length_4097_cov_7.126175	3	797	1777	1	C	K11753	riboflavin kinase / FMN adenylyltransferase [EC:2.7.1.26 2.7.7.2]								FAD synthetase [PF06574.15]; Riboflavin kinase [PF01687.20]					0
bin.001.fastaviriomeCPB_datool_assembly_NODE_1138_length_4097_cov_7.126175_4	bin.001.fastaviriomeCPB_datool_assembly	NODE_1138_length_4097_cov_7.126175	4	1785	2501	-1	C	K01619	deoxyribose-phosphate aldolase [EC:4.1.2.4]								DeoC/LacD family aldolase [PF01791.12]					0
bin.001.fastaviriomeCPB_datool_assembly_NODE_1138_length_4097_cov_7.126175_5	bin.001.fastaviriomeCPB_datool_assembly	NODE_1138_length_4097_cov_7.126175	5	2659	4095	1	D										E1-E2 ATPase [PF00122.23]; Heavy-metal-associated domain [PF00403.29]					0
bin.001.fastaviriomeCPB_datool_assembly_NODE_1160_length_4044_cov_7.017298_1	bin.001.fastaviriomeCPB_datool_assembly	NODE_1160_length_4044_cov_7.017298	1	29	430	-1	D										Domain of unknown function (DUF4192) [PF13830.9]					0
bin.001.fastaviriomeCPB_datool_assembly_NODE_1160_length_4044_cov_7.017298_2	bin.001.fastaviriomeCPB_datool_assembly	NODE_1160_length_4044_cov_7.017298	2	524	724	1	E															0
bin.001.fastaviriomeCPB_datool_assembly_NODE_1160_length_4044_cov_7.017298_3	bin.001.fastaviriomeCPB_datool_assembly	NODE_1160_length_4044_cov_7.017298	3	769	2229	1	C	K06131	cardiolipin synthase A/B [EC:2.7.8.-]								PLD-like domain [PF13091.9]; Phospholipase_D-nuclease N-terminal [PF13396.9]					0
bin.001.fastaviriomeCPB_datool_assembly_NODE_1160_length_4044_cov_7.017298_4	bin.001.fastaviriomeCPB_datool_assembly	NODE_1160_length_4044_cov_7.017298	4	2414	3142	1	E															0
bin.001.fastaviriomeCPB_datool_assembly_NODE_1160_length_4044_cov_7.017298_5	bin.001.fastaviriomeCPB_datool_assembly	NODE_1160_length_4044_cov_7.017298	5	3690	4043	1	E															0
bin.001.fastaviriomeCPB_datool_assembly_NODE_1161_length_4043_cov_4.721916_1	bin.001.fastaviriomeCPB_datool_assembly	NODE_1161_length_4043_cov_4.721916	1	1	2331	-1	C	K12528	putative selenate reductase molybdopterin-binding subunit								Molybdopterin cofactor-binding domain [PF02738.21]; Aldehyde oxidase and xanthine dehydrogenase, a/b hammerhead domain [PF01315.25]; [2Fe-2S] binding domain [PF01799.23]; Molybdopterin cofactor-binding domain [PF20256.1]; 2Fe-2S iron-sulfur cluster binding domain [PF00111.30]; 2Fe-2S iron-sulfur cluster binding domain [PF13085.9]					0
bin.001.fastaviriomeCPB_datool_assembly_NODE_1161_length_4043_cov_4.721916_2	bin.001.fastaviriomeCPB_datool_assembly	NODE_1161_length_4043_cov_4.721916	2	2328	3131	-1	D										FAD binding domain in molybdopterin dehydrogenase [PF00941.24]					0
bin.001.fastaviriomeCPB_datool_assembly_NODE_1161_length_4043_cov_4.721916_3	bin.001.fastaviriomeCPB_datool_assembly	NODE_1161_length_4043_cov_4.721916	3	3262	4041	1	C	K07402	xanthine dehydrogenase accessory factor								XdhC Rossmann domain [PF13478.9]; XdhC and CoxI family [PF02625.19]					0
bin.001.fastaviriomeCPB_datool_assembly_NODE_1163_length_4036_cov_7.015574_1	bin.001.fastaviriomeCPB_datool_assembly	NODE_1163_length_4036_cov_7.015574	1	1	132	-1	C	K09959	uncharacterized protein								Protein of unknown function (DUF779) [PF05610.14]					0
bin.001.fastaviriomeCPB_datool_assembly_NODE_1163_length_4036_cov_7.015574_2	bin.001.fastaviriomeCPB_datool_assembly	NODE_1163_length_4036_cov_7.015574	2	152	1699	-1	C	K00138	aldehyde dehydrogenase [EC:1.2.1.-]								Aldehyde dehydrogenase family [PF00171.25]					0
bin.001.fastaviriomeCPB_datool_assembly_NODE_1163_length_4036_cov_7.015574_3	bin.001.fastaviriomeCPB_datool_assembly	NODE_1163_length_4036_cov_7.015574	3	1817	3988	-1	C	K00705	4-alpha-glucanotransferase [EC:2.4.1.25]								4-alpha-glucanotransferase [PF02446.20]	GH77	GH77 amylomaltase or 4-alpha-glucanotransferase (EC 2.4.1.25)	2.4.1.25	GH77.hmm	0
bin.001.fastaviriomeCPB_datool_assembly_NODE_1168_length_4019_cov_9.628406_1	bin.001.fastaviriomeCPB_datool_assembly	NODE_1168_length_4019_cov_9.628406	1	2	2080	-1	C	K00362	nitrite reductase (NADH) large subunit [EC:1.7.1.15]								Pyridine nucleotide-disulphide oxidoreductase [PF07992.17]; Rubredoxin NAD+ reductase C-terminal domain [PF18267.4]; BFD-like [2Fe-2S] binding domain [PF04324.18]; Pyridine nucleotide-disulphide oxidoreductase [PF00070.30]; Nitrite/Sulfite reductase ferredoxin-like half domain [PF03460.20]					0
bin.001.fastaviriomeCPB_datool_assembly_NODE_1168_length_4019_cov_9.628406_2	bin.001.fastaviriomeCPB_datool_assembly	NODE_1168_length_4019_cov_9.628406	2	2099	3016	-1	C	K21993	formate transporter								Formate/nitrite transporter [PF01226.20]					0
bin.001.fastaviriomeCPB_datool_assembly_NODE_1168_length_4019_cov_9.628406_3	bin.001.fastaviriomeCPB_datool_assembly	NODE_1168_length_4019_cov_9.628406	3	3248	3703	-1	E															0
bin.001.fastaviriomeCPB_datool_assembly_NODE_1168_length_4019_cov_9.628406_4	bin.001.fastaviriomeCPB_datool_assembly	NODE_1168_length_4019_cov_9.628406	4	3700	4017	-1	D										Virulence activator alpha C-term [PF10400.12]					0
bin.001.fastaviriomeCPB_datool_assembly_NODE_116_length_14022_cov_8.966779_1	bin.001.fastaviriomeCPB_datool_assembly	NODE_116_length_14022_cov_8.966779	1	34	1365	-1	D			MER0011529	M20X	MER0011529 - family M20 unassigned peptidases (Campylobacter jejuni) [M20.UPW]#M20X#{peptidase unit: 1-415}~source Q9S3L1~	False	0.263	134.0	2.123e-31	Sugar (and other) transporter [PF00083.27]; Major Facilitator Superfamily [PF07690.19]					0
bin.001.fastaviriomeCPB_datool_assembly_NODE_116_length_14022_cov_8.966779_2	bin.001.fastaviriomeCPB_datool_assembly	NODE_116_length_14022_cov_8.966779	2	1383	2279	-1	C	K25901	quinate/shikimate dehydrogenase (NAD+) [EC:1.1.1.24]								Shikimate dehydrogenase substrate binding domain [PF08501.14]; Shikimate / quinate 5-dehydrogenase [PF01488.23]; Shikimate 5'-dehydrogenase C-terminal domain [PF18317.4]					0
bin.001.fastaviriomeCPB_datool_assembly_NODE_116_length_14022_cov_8.966779_3	bin.001.fastaviriomeCPB_datool_assembly	NODE_116_length_14022_cov_8.966779	3	2364	3002	-1	D										Tetracyclin repressor-like, C-terminal domain [PF17938.4]; Bacterial regulatory proteins, tetR family [PF00440.26]					0
bin.001.fastaviriomeCPB_datool_assembly_NODE_116_length_14022_cov_8.966779_4	bin.001.fastaviriomeCPB_datool_assembly	NODE_116_length_14022_cov_8.966779	4	3098	4933	1	D										Xylose isomerase-like TIM barrel [PF01261.27]; Hydroxyphenylpyruvate dioxygenase, HPPD, N-terminal [PF14696.9]					0
bin.001.fastaviriomeCPB_datool_assembly_NODE_116_length_14022_cov_8.966779_5	bin.001.fastaviriomeCPB_datool_assembly	NODE_116_length_14022_cov_8.966779	5	4930	5391	1	C	K03786	3-dehydroquinate dehydratase II [EC:4.2.1.10]								Dehydroquinase class II [PF01220.22]					0
bin.001.fastaviriomeCPB_datool_assembly_NODE_116_length_14022_cov_8.966779_6	bin.001.fastaviriomeCPB_datool_assembly	NODE_116_length_14022_cov_8.966779	6	5488	6048	1	C	K02356	elongation factor P								Elongation factor P, C-terminal [PF09285.14]; Elongation factor P (EF-P) KOW-like domain [PF08207.15]; Elongation factor P (EF-P) OB domain [PF01132.23]					0
bin.001.fastaviriomeCPB_datool_assembly_NODE_116_length_14022_cov_8.966779_7	bin.001.fastaviriomeCPB_datool_assembly	NODE_116_length_14022_cov_8.966779	7	6052	6462	1	C	K03625	transcription antitermination protein NusB								NusB family [PF01029.21]					0
bin.001.fastaviriomeCPB_datool_assembly_NODE_116_length_14022_cov_8.966779_8	bin.001.fastaviriomeCPB_datool_assembly	NODE_116_length_14022_cov_8.966779	8	6562	9501	1	D										SNF2-related domain [PF00176.26]; Bacterial SNF2 helicase associated [PF08455.13]; Type III restriction enzyme, res subunit [PF04851.18]; Helicase conserved C-terminal domain [PF00271.34]					0
bin.001.fastaviriomeCPB_datool_assembly_NODE_116_length_14022_cov_8.966779_9	bin.001.fastaviriomeCPB_datool_assembly	NODE_116_length_14022_cov_8.966779	9	9610	11172	1	C	K14952	UDP-MurNAc hydroxylase								Beta-lactamase superfamily domain [PF13483.9]; Beta-lactamase superfamily domain [PF12706.10]; Rieske-like [2Fe-2S] domain [PF13806.9]					0
bin.001.fastaviriomeCPB_datool_assembly_NODE_116_length_14022_cov_8.966779_10	bin.001.fastaviriomeCPB_datool_assembly	NODE_116_length_14022_cov_8.966779	10	11420	11959	1	C	K02825	pyrimidine operon attenuation protein / uracil phosphoribosyltransferase [EC:2.4.2.9]								Phosphoribosyl transferase domain [PF00156.30]					0
bin.001.fastaviriomeCPB_datool_assembly_NODE_116_length_14022_cov_8.966779_11	bin.001.fastaviriomeCPB_datool_assembly	NODE_116_length_14022_cov_8.966779	11	11956	12963	1	C	K00609	aspartate carbamoyltransferase catalytic subunit [EC:2.1.3.2]								Aspartate/ornithine carbamoyltransferase, carbamoyl-P binding domain [PF02729.24]; Aspartate/ornithine carbamoyltransferase, Asp/Orn binding domain [PF00185.27]					0
bin.001.fastaviriomeCPB_datool_assembly_NODE_116_length_14022_cov_8.966779_12	bin.001.fastaviriomeCPB_datool_assembly	NODE_116_length_14022_cov_8.966779	12	12960	14021	1	C	K01465	dihydroorotase [EC:3.5.2.3]	MER0038296	M38	MER0038296 - family M38 non-peptidase homologues (Leifsonia xyli) [M38.UNW]#M38#{peptidase unit: 7-381}~source YP_062063-1~	True	0.79	565.0	1.0510000000000001e-180	Dihydro-orotase-like [PF12890.10]; Amidohydrolase family [PF01979.23]					0
bin.001.fastaviriomeCPB_datool_assembly_NODE_1172_length_4011_cov_9.956775_1	bin.001.fastaviriomeCPB_datool_assembly	NODE_1172_length_4011_cov_9.956775	1	135	716	-1	D										Nitroreductase family [PF00881.27]; Putative TM nitroreductase [PF14512.9]					0
bin.001.fastaviriomeCPB_datool_assembly_NODE_1172_length_4011_cov_9.956775_2	bin.001.fastaviriomeCPB_datool_assembly	NODE_1172_length_4011_cov_9.956775	2	1164	2786	1	D										Bacterial regulatory proteins, luxR family [PF00196.22]					0
bin.001.fastaviriomeCPB_datool_assembly_NODE_1172_length_4011_cov_9.956775_3	bin.001.fastaviriomeCPB_datool_assembly	NODE_1172_length_4011_cov_9.956775	3	2915	3385	1	C	K02553	regulator of ribonuclease activity A								Aldolase/RraA [PF03737.18]					0
bin.001.fastaviriomeCPB_datool_assembly_NODE_1172_length_4011_cov_9.956775_4	bin.001.fastaviriomeCPB_datool_assembly	NODE_1172_length_4011_cov_9.956775	4	3461	4009	1	D										Sodium/hydrogen exchanger family [PF00999.24]					0
bin.001.fastaviriomeCPB_datool_assembly_NODE_1174_length_4010_cov_4.788369_1	bin.001.fastaviriomeCPB_datool_assembly	NODE_1174_length_4010_cov_4.788369	1	1	912	1	D										Biotin carboxylase C-terminal domain [PF02785.22]; Biotin-requiring enzyme [PF00364.25]; Carbamoyl-phosphate synthase L chain, ATP binding domain [PF02786.20]					0
bin.001.fastaviriomeCPB_datool_assembly_NODE_1174_length_4010_cov_4.788369_2	bin.001.fastaviriomeCPB_datool_assembly	NODE_1174_length_4010_cov_4.788369	2	917	1369	1	E															0
bin.001.fastaviriomeCPB_datool_assembly_NODE_1174_length_4010_cov_4.788369_3	bin.001.fastaviriomeCPB_datool_assembly	NODE_1174_length_4010_cov_4.788369	3	1436	2887	-1	C	K23842	NAD(P)H dehydrogenase (quinone) [EC:1.6.5.2]								Pyridine nucleotide-disulphide oxidoreductase [PF07992.17]; Pyridine nucleotide-disulphide oxidoreductase, dimerisation domain [PF02852.25]; Pyridine nucleotide-disulphide oxidoreductase [PF00070.30]; FAD dependent oxidoreductase [PF12831.10]					0
bin.001.fastaviriomeCPB_datool_assembly_NODE_1174_length_4010_cov_4.788369_4	bin.001.fastaviriomeCPB_datool_assembly	NODE_1174_length_4010_cov_4.788369	4	2985	3815	1	C	K03783	purine-nucleoside phosphorylase [EC:2.4.2.1]								Phosphorylase superfamily [PF01048.23]					0
bin.001.fastaviriomeCPB_datool_assembly_NODE_1174_length_4010_cov_4.788369_5	bin.001.fastaviriomeCPB_datool_assembly	NODE_1174_length_4010_cov_4.788369	5	3812	4009	1	E															0
bin.001.fastaviriomeCPB_datool_assembly_NODE_1177_length_4007_cov_7.038209_1	bin.001.fastaviriomeCPB_datool_assembly	NODE_1177_length_4007_cov_7.038209	1	1	393	-1	E															0
bin.001.fastaviriomeCPB_datool_assembly_NODE_1177_length_4007_cov_7.038209_2	bin.001.fastaviriomeCPB_datool_assembly	NODE_1177_length_4007_cov_7.038209	2	390	959	-1	C	K19710	ATP adenylyltransferase [EC:2.7.7.53]								HIT domain [PF01230.26]; Protein similar to CwfJ C-terminus 1 [PF04677.18]					0
bin.001.fastaviriomeCPB_datool_assembly_NODE_1177_length_4007_cov_7.038209_3	bin.001.fastaviriomeCPB_datool_assembly	NODE_1177_length_4007_cov_7.038209	3	956	2968	-1	C	K01868	threonyl-tRNA synthetase [EC:6.1.1.3]								tRNA synthetase class II core domain (G, H, P, S and T) [PF00587.28]; Anticodon binding domain [PF03129.23]; Threonyl and Alanyl tRNA synthetase second additional domain [PF07973.17]					0
bin.001.fastaviriomeCPB_datool_assembly_NODE_1177_length_4007_cov_7.038209_4	bin.001.fastaviriomeCPB_datool_assembly	NODE_1177_length_4007_cov_7.038209	4	3152	4006	1	C	K03893	arsenical pump membrane protein								Arsenical pump membrane protein [PF02040.18]; Citrate transporter [PF03600.19]					0
bin.001.fastaviriomeCPB_datool_assembly_NODE_1187_length_3989_cov_5.493391_1	bin.001.fastaviriomeCPB_datool_assembly	NODE_1187_length_3989_cov_5.493391	1	3	1928	1	D										Fungal trichothecene efflux pump (TRI12) [PF06609.16]; Major Facilitator Superfamily [PF07690.19]; Sugar (and other) transporter [PF00083.27]					0
bin.001.fastaviriomeCPB_datool_assembly_NODE_1187_length_3989_cov_5.493391_2	bin.001.fastaviriomeCPB_datool_assembly	NODE_1187_length_3989_cov_5.493391	2	1930	2553	1	D										Bacterial regulatory proteins, tetR family [PF00440.26]					0
bin.001.fastaviriomeCPB_datool_assembly_NODE_1187_length_3989_cov_5.493391_3	bin.001.fastaviriomeCPB_datool_assembly	NODE_1187_length_3989_cov_5.493391	3	2635	3708	1	C	K19265	L-glyceraldehyde 3-phosphate reductase [EC:1.1.1.-]								Aldo/keto reductase family [PF00248.24]					0
bin.001.fastaviriomeCPB_datool_assembly_NODE_1187_length_3989_cov_5.493391_4	bin.001.fastaviriomeCPB_datool_assembly	NODE_1187_length_3989_cov_5.493391	4	3705	3989	1	E															0
bin.001.fastaviriomeCPB_datool_assembly_NODE_119_length_13881_cov_13.479242_1	bin.001.fastaviriomeCPB_datool_assembly	NODE_119_length_13881_cov_13.479242	1	3	473	-1	C	K07058	membrane protein													0
bin.001.fastaviriomeCPB_datool_assembly_NODE_119_length_13881_cov_13.479242_2	bin.001.fastaviriomeCPB_datool_assembly	NODE_119_length_13881_cov_13.479242	2	653	1492	-1	D										Protein of unknown function (DUF2690) [PF10901.11]					0
bin.001.fastaviriomeCPB_datool_assembly_NODE_119_length_13881_cov_13.479242_3	bin.001.fastaviriomeCPB_datool_assembly	NODE_119_length_13881_cov_13.479242	3	1509	2375	-1	D										Protein of unknown function (DUF2690) [PF10901.11]					0
bin.001.fastaviriomeCPB_datool_assembly_NODE_119_length_13881_cov_13.479242_4	bin.001.fastaviriomeCPB_datool_assembly	NODE_119_length_13881_cov_13.479242	4	2785	3555	-1	C	K00240	succinate dehydrogenase / fumarate reductase, iron-sulfur subunit [EC:1.3.5.1 1.3.5.4]								2Fe-2S iron-sulfur cluster binding domain [PF13085.9]; 4Fe-4S dicluster domain [PF13183.9]; 4Fe-4S dicluster domain [PF13534.9]					0
bin.001.fastaviriomeCPB_datool_assembly_NODE_119_length_13881_cov_13.479242_5	bin.001.fastaviriomeCPB_datool_assembly	NODE_119_length_13881_cov_13.479242	5	3555	5381	-1	C	K00239	succinate dehydrogenase / fumarate reductase, flavoprotein subunit [EC:1.3.5.1 1.3.5.4]								FAD binding domain [PF00890.27]; Fumarate reductase flavoprotein C-term [PF02910.23]					0
bin.001.fastaviriomeCPB_datool_assembly_NODE_119_length_13881_cov_13.479242_6	bin.001.fastaviriomeCPB_datool_assembly	NODE_119_length_13881_cov_13.479242	6	5434	5895	-1	C	K00242	succinate dehydrogenase / fumarate reductase, membrane anchor subunit								Succinate dehydrogenase/Fumarate reductase transmembrane subunit [PF01127.25]					0
bin.001.fastaviriomeCPB_datool_assembly_NODE_119_length_13881_cov_13.479242_7	bin.001.fastaviriomeCPB_datool_assembly	NODE_119_length_13881_cov_13.479242	7	5895	6329	-1	C	K00241	succinate dehydrogenase / fumarate reductase, cytochrome b subunit								Succinate dehydrogenase/Fumarate reductase transmembrane subunit [PF01127.25]					0
bin.001.fastaviriomeCPB_datool_assembly_NODE_119_length_13881_cov_13.479242_8	bin.001.fastaviriomeCPB_datool_assembly	NODE_119_length_13881_cov_13.479242	8	6562	7677	1	C	K00971	mannose-1-phosphate guanylyltransferase [EC:2.7.7.13]								Nucleotidyl transferase [PF00483.26]					0
bin.001.fastaviriomeCPB_datool_assembly_NODE_119_length_13881_cov_13.479242_9	bin.001.fastaviriomeCPB_datool_assembly	NODE_119_length_13881_cov_13.479242	9	7839	8969	1	C	K07335	basic membrane protein A and related proteins								ABC transporter substrate-binding protein PnrA-like [PF02608.17]					0
bin.001.fastaviriomeCPB_datool_assembly_NODE_119_length_13881_cov_13.479242_10	bin.001.fastaviriomeCPB_datool_assembly	NODE_119_length_13881_cov_13.479242	10	9072	10586	1	C	K23537	general nucleoside transport system ATP-binding protein								ABC transporter [PF00005.30]					0
bin.001.fastaviriomeCPB_datool_assembly_NODE_119_length_13881_cov_13.479242_11	bin.001.fastaviriomeCPB_datool_assembly	NODE_119_length_13881_cov_13.479242	11	10583	11914	1	C	K23535	general nucleoside transport system permease protein								Branched-chain amino acid transport system / permease component [PF02653.19]					0
bin.001.fastaviriomeCPB_datool_assembly_NODE_119_length_13881_cov_13.479242_12	bin.001.fastaviriomeCPB_datool_assembly	NODE_119_length_13881_cov_13.479242	12	11911	13206	1	C	K23536	general nucleoside transport system permease protein								Branched-chain amino acid transport system / permease component [PF02653.19]					0
bin.001.fastaviriomeCPB_datool_assembly_NODE_119_length_13881_cov_13.479242_13	bin.001.fastaviriomeCPB_datool_assembly	NODE_119_length_13881_cov_13.479242	13	13215	13613	1	C	K01489	cytidine deaminase [EC:3.5.4.5]								Cytidine and deoxycytidylate deaminase zinc-binding region [PF08211.15]; Cytidine and deoxycytidylate deaminase zinc-binding region [PF00383.26]					0
bin.001.fastaviriomeCPB_datool_assembly_NODE_119_length_13881_cov_13.479242_14	bin.001.fastaviriomeCPB_datool_assembly	NODE_119_length_13881_cov_13.479242	14	13610	13879	1	D										Glycosyl transferase family, helical bundle domain [PF02885.20]					0
bin.001.fastaviriomeCPB_datool_assembly_NODE_1201_length_3953_cov_4.993586_1	bin.001.fastaviriomeCPB_datool_assembly	NODE_1201_length_3953_cov_4.993586	1	2	145	-1	E															0
bin.001.fastaviriomeCPB_datool_assembly_NODE_1201_length_3953_cov_4.993586_2	bin.001.fastaviriomeCPB_datool_assembly	NODE_1201_length_3953_cov_4.993586	2	209	1339	-1	E															0
bin.001.fastaviriomeCPB_datool_assembly_NODE_1201_length_3953_cov_4.993586_3	bin.001.fastaviriomeCPB_datool_assembly	NODE_1201_length_3953_cov_4.993586	3	1336	2988	-1	D										Histidine kinase-, DNA gyrase B-, and HSP90-like ATPase [PF02518.29]; His Kinase A (phospho-acceptor) domain [PF00512.28]					0
bin.001.fastaviriomeCPB_datool_assembly_NODE_1201_length_3953_cov_4.993586_4	bin.001.fastaviriomeCPB_datool_assembly	NODE_1201_length_3953_cov_4.993586	4	2985	3953	-1	D										Histidine kinase-, DNA gyrase B-, and HSP90-like ATPase [PF02518.29]; His Kinase A (phospho-acceptor) domain [PF00512.28]					0
bin.001.fastaviriomeCPB_datool_assembly_NODE_1207_length_3937_cov_9.700927_1	bin.001.fastaviriomeCPB_datool_assembly	NODE_1207_length_3937_cov_9.700927	1	1	531	-1	E															0
bin.001.fastaviriomeCPB_datool_assembly_NODE_1207_length_3937_cov_9.700927_2	bin.001.fastaviriomeCPB_datool_assembly	NODE_1207_length_3937_cov_9.700927	2	528	2045	-1	C	K03294	basic amino acid/polyamine antiporter, APA family								Amino acid permease [PF13520.9]; Amino acid permease [PF00324.24]; C-terminus of AA_permease [PF13906.9]					0
bin.001.fastaviriomeCPB_datool_assembly_NODE_1207_length_3937_cov_9.700927_3	bin.001.fastaviriomeCPB_datool_assembly	NODE_1207_length_3937_cov_9.700927	3	2777	3937	1	C	K00232	acyl-CoA oxidase [EC:1.3.3.6]								Acyl-CoA dehydrogenase, middle domain [PF02770.22]					0
bin.001.fastaviriomeCPB_datool_assembly_NODE_1222_length_3899_cov_9.805151_1	bin.001.fastaviriomeCPB_datool_assembly	NODE_1222_length_3899_cov_9.805151	1	2	67	-1	E															0
bin.001.fastaviriomeCPB_datool_assembly_NODE_1222_length_3899_cov_9.805151_2	bin.001.fastaviriomeCPB_datool_assembly	NODE_1222_length_3899_cov_9.805151	2	69	2654	-1	C	K01873	valyl-tRNA synthetase [EC:6.1.1.9]								tRNA synthetases class I (I, L, M and V) [PF00133.25]; Anticodon-binding domain of tRNA ligase [PF08264.16]; tRNA synthetases class I (M) [PF09334.14]; tRNA synthetases class I (C) catalytic domain [PF01406.22]					0
bin.001.fastaviriomeCPB_datool_assembly_NODE_1222_length_3899_cov_9.805151_3	bin.001.fastaviriomeCPB_datool_assembly	NODE_1222_length_3899_cov_9.805151	3	2942	3766	1	D										Protein of unknown function (DUF559) [PF04480.15]; REase_MTES_1575 [PF18741.4]					0
bin.001.fastaviriomeCPB_datool_assembly_NODE_1228_length_3895_cov_8.340885_1	bin.001.fastaviriomeCPB_datool_assembly	NODE_1228_length_3895_cov_8.340885	1	3	1202	-1	D										Histidine kinase [PF07730.16]					0
bin.001.fastaviriomeCPB_datool_assembly_NODE_1228_length_3895_cov_8.340885_2	bin.001.fastaviriomeCPB_datool_assembly	NODE_1228_length_3895_cov_8.340885	2	1448	2755	1	E															0
bin.001.fastaviriomeCPB_datool_assembly_NODE_1228_length_3895_cov_8.340885_3	bin.001.fastaviriomeCPB_datool_assembly	NODE_1228_length_3895_cov_8.340885	3	2828	3748	-1	C	K01142	exodeoxyribonuclease III [EC:3.1.11.2]								Endonuclease/Exonuclease/phosphatase family [PF03372.26]					0
bin.001.fastaviriomeCPB_datool_assembly_NODE_122_length_13790_cov_17.341245_1	bin.001.fastaviriomeCPB_datool_assembly	NODE_122_length_13790_cov_17.341245	1	2	3220	-1	D										Glycoside hydrolase 97 [PF10566.12]; Glycosyl-hydrolase 97 N-terminal [PF14508.9]; Glycosyl-hydrolase 97 C-terminal, oligomerisation [PF14509.9]; C-terminal binding-module, SLH-like, of glucodextranase [PF09985.12]	GH97	GH97 glucoamylase (EC 3.2.1.3); alpha-glucosidase (EC 3.2.1.20); alpha-galactosidase (EC 3.2.1.22)	3.2.1.20,3.2.1.22,3.2.1.3,3.2.1.88	GH97.hmm	0
bin.001.fastaviriomeCPB_datool_assembly_NODE_122_length_13790_cov_17.341245_2	bin.001.fastaviriomeCPB_datool_assembly	NODE_122_length_13790_cov_17.341245	2	3217	7398	-1	D										Bacterial alpha-L-rhamnosidase 6 hairpin glycosidase domain [PF17389.5]; Amylo-alpha-1,6-glucosidase [PF06202.17]; Domain of unknown function (DUF5979) [PF19407.2]; Trehalase [PF01204.21]					0
bin.001.fastaviriomeCPB_datool_assembly_NODE_122_length_13790_cov_17.341245_3	bin.001.fastaviriomeCPB_datool_assembly	NODE_122_length_13790_cov_17.341245	3	8134	9405	-1	D										Phage integrase family [PF00589.25]; Phage integrase, N-terminal SAM-like domain [PF14659.9]					0
bin.001.fastaviriomeCPB_datool_assembly_NODE_122_length_13790_cov_17.341245_4	bin.001.fastaviriomeCPB_datool_assembly	NODE_122_length_13790_cov_17.341245	4	9402	9635	-1	C	K07733	prophage regulatory protein								Helix-turn-helix domain [PF12728.10]					0
bin.001.fastaviriomeCPB_datool_assembly_NODE_122_length_13790_cov_17.341245_5	bin.001.fastaviriomeCPB_datool_assembly	NODE_122_length_13790_cov_17.341245	5	9795	10190	1	E															0
bin.001.fastaviriomeCPB_datool_assembly_NODE_122_length_13790_cov_17.341245_6	bin.001.fastaviriomeCPB_datool_assembly	NODE_122_length_13790_cov_17.341245	6	10361	11029	-1	C	K05799	GntR family transcriptional regulator, transcriptional repressor for pyruvate dehydrogenase complex								Bacterial regulatory proteins, gntR family [PF00392.24]; FCD domain [PF07729.15]					0
bin.001.fastaviriomeCPB_datool_assembly_NODE_122_length_13790_cov_17.341245_7	bin.001.fastaviriomeCPB_datool_assembly	NODE_122_length_13790_cov_17.341245	7	11252	12493	1	C	K08223	MFS transporter, FSR family, fosmidomycin resistance protein								Major Facilitator Superfamily [PF07690.19]; Uncharacterised MFS-type transporter YbfB [PF06779.17]					0
bin.001.fastaviriomeCPB_datool_assembly_NODE_122_length_13790_cov_17.341245_8	bin.001.fastaviriomeCPB_datool_assembly	NODE_122_length_13790_cov_17.341245	8	12490	13287	1	C	K02013	iron complex transport system ATP-binding protein [EC:7.2.2.-]								ABC transporter [PF00005.30]					0
bin.001.fastaviriomeCPB_datool_assembly_NODE_1230_length_3895_cov_6.675781_1	bin.001.fastaviriomeCPB_datool_assembly	NODE_1230_length_3895_cov_6.675781	1	213	3638	1	C	K01870	isoleucyl-tRNA synthetase [EC:6.1.1.5]								tRNA synthetases class I (I, L, M and V) [PF00133.25]; Domain of unknown function (DUF5915) [PF19302.2]; Anticodon-binding domain of tRNA ligase [PF08264.16]; tRNA synthetases class I (M) [PF09334.14]; tRNA synthetases class I (C) catalytic domain [PF01406.22]					0
bin.001.fastaviriomeCPB_datool_assembly_NODE_1230_length_3895_cov_6.675781_2	bin.001.fastaviriomeCPB_datool_assembly	NODE_1230_length_3895_cov_6.675781	2	3635	3895	1	E															0
bin.001.fastaviriomeCPB_datool_assembly_NODE_1233_length_3889_cov_6.644236_1	bin.001.fastaviriomeCPB_datool_assembly	NODE_1233_length_3889_cov_6.644236	1	2	496	-1	D										Sodium/hydrogen exchanger family [PF00999.24]					0
bin.001.fastaviriomeCPB_datool_assembly_NODE_1233_length_3889_cov_6.644236_2	bin.001.fastaviriomeCPB_datool_assembly	NODE_1233_length_3889_cov_6.644236	2	513	1574	-1	D										lactate/malate dehydrogenase, alpha/beta C-terminal domain [PF02866.21]; lactate/malate dehydrogenase, NAD binding domain [PF00056.26]					0
bin.001.fastaviriomeCPB_datool_assembly_NODE_1233_length_3889_cov_6.644236_3	bin.001.fastaviriomeCPB_datool_assembly	NODE_1233_length_3889_cov_6.644236	3	1621	2490	1	C	K07054	uncharacterized protein								Putative neutral zinc metallopeptidase [PF04228.16]					0
bin.001.fastaviriomeCPB_datool_assembly_NODE_1233_length_3889_cov_6.644236_4	bin.001.fastaviriomeCPB_datool_assembly	NODE_1233_length_3889_cov_6.644236	4	2487	3467	1	C	K01259	proline iminopeptidase [EC:3.4.11.5]	MER0307815	S33	MER0307815 - prolyl aminopeptidase (Microbacterium laevaniformans) [S33.001]#S33#{peptidase unit: 11-325}~source ZP_09924804~	True	0.94	621.0	1.557e-200	alpha/beta hydrolase fold [PF00561.23]; Serine aminopeptidase, S33 [PF12146.11]; Alpha/beta hydrolase family [PF12697.10]					0
bin.001.fastaviriomeCPB_datool_assembly_NODE_1233_length_3889_cov_6.644236_5	bin.001.fastaviriomeCPB_datool_assembly	NODE_1233_length_3889_cov_6.644236	5	3314	3889	-1	E															0
bin.001.fastaviriomeCPB_datool_assembly_NODE_1238_length_3883_cov_7.868339_1	bin.001.fastaviriomeCPB_datool_assembly	NODE_1238_length_3883_cov_7.868339	1	3	1409	1	C	K18930	D-lactate dehydrogenase								4Fe-4S dicluster domain [PF13183.9]; 4Fe-4S dicluster domain [PF13534.9]; FAD linked oxidases, C-terminal domain [PF02913.22]					0
bin.001.fastaviriomeCPB_datool_assembly_NODE_1238_length_3883_cov_7.868339_2	bin.001.fastaviriomeCPB_datool_assembly	NODE_1238_length_3883_cov_7.868339	2	1495	2655	-1	D										FAD dependent oxidoreductase [PF01266.27]					0
bin.001.fastaviriomeCPB_datool_assembly_NODE_1238_length_3883_cov_7.868339_3	bin.001.fastaviriomeCPB_datool_assembly	NODE_1238_length_3883_cov_7.868339	3	2697	3833	-1	C	K25272	tyramine oxidase subunit B [EC:1.4.3.-]								Ornithine cyclodeaminase/mu-crystallin family [PF02423.18]					0
bin.001.fastaviriomeCPB_datool_assembly_NODE_1239_length_3883_cov_4.365465_1	bin.001.fastaviriomeCPB_datool_assembly	NODE_1239_length_3883_cov_4.365465	1	3	557	1	C	K00299	FMN reductase [EC:1.5.1.38]								NADPH-dependent FMN reductase [PF03358.18]					0
bin.001.fastaviriomeCPB_datool_assembly_NODE_1239_length_3883_cov_4.365465_2	bin.001.fastaviriomeCPB_datool_assembly	NODE_1239_length_3883_cov_4.365465	2	688	2115	-1	C	K07010	putative glutamine amidotransferase	MER0080867	C26	MER0080867 - family C26 unassigned peptidases (Arthrobacter sp. FB24) [C26.UPW]#C26#{peptidase unit: 1-277}~source ABK02235~	False	0.44	206.0	4.168e-55	Peptidase C26 [PF07722.16]; Glutamine amidotransferase class-I [PF00117.31]; SNARE associated Golgi protein [PF09335.14]					0
bin.001.fastaviriomeCPB_datool_assembly_NODE_1239_length_3883_cov_4.365465_3	bin.001.fastaviriomeCPB_datool_assembly	NODE_1239_length_3883_cov_4.365465	3	2215	3882	1	C	K12583	phosphatidylinositol alpha 1,6-mannosyltransferase [EC:2.4.1.-]								Glycosyl transferases group 1 [PF00534.23]; Glycosyl transferases group 1 [PF13692.9]; Glycosyltransferase Family 4 [PF13439.9]; GDSL-like Lipase/Acylhydrolase family [PF13472.9]; Glycosyl transferase 4-like domain [PF13579.9]	GT4	GT4 sucrose synthase (EC 2.4.1.13); sucrose-phosphate synthase (EC 2.4.1.14); alpha-glucosyltransferase (EC 2.4.1.52); lipopolysaccharide N-acetylglucosaminyltransferase (EC 2.4.1.56); phosphatidylinositol alpha-mannosyltransferase (EC 2.4.1.57); GDP-Man: Man1GlcNAc2-PP-dolichol alpha-1,3-mannosyltransferase (EC 2.4.1.132); GDP-Man: Man3GlcNAc2-PP-dolichol/Man4GlcNAc2-PP-dolichol alpha-1,2-mannos…	2.4.1.131,2.4.1.13,2.4.1.14,2.4.1.157,2.4.1.198,2.4.1.208,2.4.1.21,2.4.1.231,2.4.1.241,2.4.1.245,2.4.1.252,2.4.1.257,2.4.1.270,2.4.1.283,2.4.1.285,2.4.1.290,2.4.1.342,2.4.1.57,2.4.1.-,2.4.2.-,2.4.1.132	GT4.hmm	0
bin.001.fastaviriomeCPB_datool_assembly_NODE_123_length_13731_cov_8.510676_1	bin.001.fastaviriomeCPB_datool_assembly	NODE_123_length_13731_cov_8.510676	1	1	210	-1	E															0
bin.001.fastaviriomeCPB_datool_assembly_NODE_123_length_13731_cov_8.510676_2	bin.001.fastaviriomeCPB_datool_assembly	NODE_123_length_13731_cov_8.510676	2	207	1064	-1	E															0
bin.001.fastaviriomeCPB_datool_assembly_NODE_123_length_13731_cov_8.510676_3	bin.001.fastaviriomeCPB_datool_assembly	NODE_123_length_13731_cov_8.510676	3	1061	2263	-1	C	K02283	pilus assembly protein CpaF [EC:7.4.2.8]								Type II/IV secretion system protein [PF00437.23]					0
bin.001.fastaviriomeCPB_datool_assembly_NODE_123_length_13731_cov_8.510676_4	bin.001.fastaviriomeCPB_datool_assembly	NODE_123_length_13731_cov_8.510676	4	2398	3234	1	C	K02598	nitrite transporter								Formate/nitrite transporter [PF01226.20]					0
bin.001.fastaviriomeCPB_datool_assembly_NODE_123_length_13731_cov_8.510676_5	bin.001.fastaviriomeCPB_datool_assembly	NODE_123_length_13731_cov_8.510676	5	3402	4127	1	C	K03975	membrane-associated protein								SNARE associated Golgi protein [PF09335.14]					0
bin.001.fastaviriomeCPB_datool_assembly_NODE_123_length_13731_cov_8.510676_6	bin.001.fastaviriomeCPB_datool_assembly	NODE_123_length_13731_cov_8.510676	6	4129	5010	-1	C	K10979	DNA end-binding protein Ku								Ku70/Ku80 beta-barrel domain [PF02735.19]					0
bin.001.fastaviriomeCPB_datool_assembly_NODE_123_length_13731_cov_8.510676_7	bin.001.fastaviriomeCPB_datool_assembly	NODE_123_length_13731_cov_8.510676	7	5052	7517	1	C	K01971	bifunctional non-homologous end joining protein LigD [EC:6.5.1.1]								ATP dependent DNA ligase domain [PF01068.24]; DNA polymerase Ligase (LigD) [PF13298.9]; ATP dependent DNA ligase C terminal region [PF04679.18]					0
bin.001.fastaviriomeCPB_datool_assembly_NODE_123_length_13731_cov_8.510676_8	bin.001.fastaviriomeCPB_datool_assembly	NODE_123_length_13731_cov_8.510676	8	7865	8299	-1	E															0
bin.001.fastaviriomeCPB_datool_assembly_NODE_123_length_13731_cov_8.510676_9	bin.001.fastaviriomeCPB_datool_assembly	NODE_123_length_13731_cov_8.510676	9	8385	9299	-1	C	K16264	cobalt-zinc-cadmium efflux system protein								Cation efflux family [PF01545.24]; Dimerisation domain of Zinc Transporter [PF16916.8]					0
bin.001.fastaviriomeCPB_datool_assembly_NODE_123_length_13731_cov_8.510676_10	bin.001.fastaviriomeCPB_datool_assembly	NODE_123_length_13731_cov_8.510676	10	9412	10053	-1	C	K01519	XTP/dITP diphosphohydrolase [EC:3.6.1.66]								Ham1 family [PF01725.19]					0
bin.001.fastaviriomeCPB_datool_assembly_NODE_123_length_13731_cov_8.510676_11	bin.001.fastaviriomeCPB_datool_assembly	NODE_123_length_13731_cov_8.510676	11	10050	10781	-1	C	K00989	ribonuclease PH [EC:2.7.7.56]								3' exoribonuclease family, domain 1 [PF01138.24]; 3' exoribonuclease family, domain 2 [PF03725.18]					0
bin.001.fastaviriomeCPB_datool_assembly_NODE_123_length_13731_cov_8.510676_12	bin.001.fastaviriomeCPB_datool_assembly	NODE_123_length_13731_cov_8.510676	12	10778	11605	-1	C	K01776	glutamate racemase [EC:5.1.1.3]								Asp/Glu/Hydantoin racemase [PF01177.25]					0
bin.001.fastaviriomeCPB_datool_assembly_NODE_123_length_13731_cov_8.510676_13	bin.001.fastaviriomeCPB_datool_assembly	NODE_123_length_13731_cov_8.510676	13	11699	13075	1	C	K00763	nicotinate phosphoribosyltransferase [EC:6.3.4.21]								Nicotinate phosphoribosyltransferase (NAPRTase) family [PF04095.19]; Nicotinate phosphoribosyltransferase (NAPRTase) N-terminal domain [PF17767.4]					0
bin.001.fastaviriomeCPB_datool_assembly_NODE_123_length_13731_cov_8.510676_14	bin.001.fastaviriomeCPB_datool_assembly	NODE_123_length_13731_cov_8.510676	14	13098	13415	-1	D										Protein of unknown function (DUF3039) [PF11238.11]					0
bin.001.fastaviriomeCPB_datool_assembly_NODE_123_length_13731_cov_8.510676_15	bin.001.fastaviriomeCPB_datool_assembly	NODE_123_length_13731_cov_8.510676	15	13415	13729	-1	E															0
bin.001.fastaviriomeCPB_datool_assembly_NODE_1250_length_3865_cov_10.061680_1	bin.001.fastaviriomeCPB_datool_assembly	NODE_1250_length_3865_cov_10.061680	1	12	803	-1	E															0
bin.001.fastaviriomeCPB_datool_assembly_NODE_1250_length_3865_cov_10.061680_2	bin.001.fastaviriomeCPB_datool_assembly	NODE_1250_length_3865_cov_10.061680	2	793	1704	-1	C	K08986	putative membrane protein								Domain of unknown function (DUF1980) [PF09323.13]					0
bin.001.fastaviriomeCPB_datool_assembly_NODE_1250_length_3865_cov_10.061680_3	bin.001.fastaviriomeCPB_datool_assembly	NODE_1250_length_3865_cov_10.061680	3	1697	2398	-1	C	K07089	uncharacterized protein								Predicted permease [PF03773.16]					0
bin.001.fastaviriomeCPB_datool_assembly_NODE_1250_length_3865_cov_10.061680_4	bin.001.fastaviriomeCPB_datool_assembly	NODE_1250_length_3865_cov_10.061680	4	2356	2952	-1	C	K07089	uncharacterized protein								Predicted permease [PF03773.16]					0
bin.001.fastaviriomeCPB_datool_assembly_NODE_1250_length_3865_cov_10.061680_5	bin.001.fastaviriomeCPB_datool_assembly	NODE_1250_length_3865_cov_10.061680	5	2945	3424	-1	C	K03711	Fur family transcriptional regulator, ferric uptake regulator								Ferric uptake regulator family [PF01475.22]					0
bin.001.fastaviriomeCPB_datool_assembly_NODE_1254_length_3861_cov_9.343142_1	bin.001.fastaviriomeCPB_datool_assembly	NODE_1254_length_3861_cov_9.343142	1	1	525	1	C	K03551	holliday junction DNA helicase RuvB [EC:5.6.2.4]								RuvB C-terminal winged helix domain [PF05491.16]; RuvB AAA lid domain [PF17864.4]					0
bin.001.fastaviriomeCPB_datool_assembly_NODE_1254_length_3861_cov_9.343142_2	bin.001.fastaviriomeCPB_datool_assembly	NODE_1254_length_3861_cov_9.343142	2	600	1031	1	C	K03210	preprotein translocase subunit YajC								Preprotein translocase subunit [PF02699.18]					0
bin.001.fastaviriomeCPB_datool_assembly_NODE_1254_length_3861_cov_9.343142_3	bin.001.fastaviriomeCPB_datool_assembly	NODE_1254_length_3861_cov_9.343142	3	1092	2819	1	C	K03072	preprotein translocase subunit SecD								Protein export membrane protein [PF02355.19]					0
bin.001.fastaviriomeCPB_datool_assembly_NODE_1254_length_3861_cov_9.343142_4	bin.001.fastaviriomeCPB_datool_assembly	NODE_1254_length_3861_cov_9.343142	4	2819	3820	1	D										Protein export membrane protein [PF02355.19]					0
bin.001.fastaviriomeCPB_datool_assembly_NODE_1258_length_3855_cov_10.025263_1	bin.001.fastaviriomeCPB_datool_assembly	NODE_1258_length_3855_cov_10.025263	1	2	1405	-1	D			MER0011529	M20X	MER0011529 - family M20 unassigned peptidases (Campylobacter jejuni) [M20.UPW]#M20X#{peptidase unit: 1-415}~source Q9S3L1~	False	0.244	119.0	2.178e-26	Sugar (and other) transporter [PF00083.27]; Major Facilitator Superfamily [PF07690.19]					0
bin.001.fastaviriomeCPB_datool_assembly_NODE_1258_length_3855_cov_10.025263_2	bin.001.fastaviriomeCPB_datool_assembly	NODE_1258_length_3855_cov_10.025263	2	1547	2443	-1	D										LysR substrate binding domain [PF03466.23]; Bacterial regulatory helix-turn-helix protein, lysR family [PF00126.30]					0
bin.001.fastaviriomeCPB_datool_assembly_NODE_1258_length_3855_cov_10.025263_3	bin.001.fastaviriomeCPB_datool_assembly	NODE_1258_length_3855_cov_10.025263	3	2487	2948	-1	D										Glyoxalase/Bleomycin resistance protein/Dioxygenase superfamily [PF13669.9]					0
bin.001.fastaviriomeCPB_datool_assembly_NODE_1258_length_3855_cov_10.025263_4	bin.001.fastaviriomeCPB_datool_assembly	NODE_1258_length_3855_cov_10.025263	4	2945	3853	-1	D										FAD binding domain [PF00890.27]					0
bin.001.fastaviriomeCPB_datool_assembly_NODE_1260_length_3851_cov_8.244731_1	bin.001.fastaviriomeCPB_datool_assembly	NODE_1260_length_3851_cov_8.244731	1	2	430	1	D										AI-2E family transporter [PF01594.19]					0
bin.001.fastaviriomeCPB_datool_assembly_NODE_1260_length_3851_cov_8.244731_2	bin.001.fastaviriomeCPB_datool_assembly	NODE_1260_length_3851_cov_8.244731	2	475	1362	-1	D										Helix-hairpin-helix motif [PF12836.10]					0
bin.001.fastaviriomeCPB_datool_assembly_NODE_1260_length_3851_cov_8.244731_3	bin.001.fastaviriomeCPB_datool_assembly	NODE_1260_length_3851_cov_8.244731	3	1359	1898	-1	E															0
bin.001.fastaviriomeCPB_datool_assembly_NODE_1260_length_3851_cov_8.244731_4	bin.001.fastaviriomeCPB_datool_assembly	NODE_1260_length_3851_cov_8.244731	4	1895	2656	-1	C	K04068	anaerobic ribonucleoside-triphosphate reductase activating protein [EC:1.97.1.4]								4Fe-4S single cluster domain [PF13353.9]; Radical SAM superfamily [PF04055.24]; 4Fe-4S single cluster domain [PF13394.9]					0
bin.001.fastaviriomeCPB_datool_assembly_NODE_1260_length_3851_cov_8.244731_5	bin.001.fastaviriomeCPB_datool_assembly	NODE_1260_length_3851_cov_8.244731	5	2653	2862	-1	D										Protein of unknown function (DUF2997) [PF11211.11]					0
bin.001.fastaviriomeCPB_datool_assembly_NODE_1260_length_3851_cov_8.244731_6	bin.001.fastaviriomeCPB_datool_assembly	NODE_1260_length_3851_cov_8.244731	6	2904	3797	-1	D										ATPase family associated with various cellular activities (AAA) [PF00004.32]; AAA domain (dynein-related subfamily) [PF07728.17]					0
bin.001.fastaviriomeCPB_datool_assembly_NODE_1278_length_3829_cov_9.363805_1	bin.001.fastaviriomeCPB_datool_assembly	NODE_1278_length_3829_cov_9.363805	1	2	1246	-1	C	K01596	phosphoenolpyruvate carboxykinase (GTP) [EC:4.1.1.32]								Phosphoenolpyruvate carboxykinase N-terminal domain [PF17297.5]; Phosphoenolpyruvate carboxykinase C-terminal P-loop domain [PF00821.21]					0
bin.001.fastaviriomeCPB_datool_assembly_NODE_1278_length_3829_cov_9.363805_2	bin.001.fastaviriomeCPB_datool_assembly	NODE_1278_length_3829_cov_9.363805	2	1351	2793	1	C	K21686	XRE family transcriptional regulator, fatty acid utilization regulator								Helix-turn-helix domain [PF12844.10]; Helix-turn-helix [PF01381.25]; Helix-turn-helix domain [PF13560.9]; IrrE N-terminal-like domain [PF06114.16]					0
bin.001.fastaviriomeCPB_datool_assembly_NODE_1278_length_3829_cov_9.363805_3	bin.001.fastaviriomeCPB_datool_assembly	NODE_1278_length_3829_cov_9.363805	3	2974	3828	1	C	K07243	high-affinity iron transporter								Iron permease FTR1 family [PF03239.17]					0
bin.001.fastaviriomeCPB_datool_assembly_NODE_1280_length_3826_cov_6.167595_1	bin.001.fastaviriomeCPB_datool_assembly	NODE_1280_length_3826_cov_6.167595	1	92	337	1	D										Putative zinc-finger [PF13490.9]					0
bin.001.fastaviriomeCPB_datool_assembly_NODE_1280_length_3826_cov_6.167595_2	bin.001.fastaviriomeCPB_datool_assembly	NODE_1280_length_3826_cov_6.167595	2	434	3826	-1	C	K01616	multifunctional 2-oxoglutarate metabolism enzyme [EC:2.2.1.5 4.1.1.71 1.2.4.2 2.3.1.61]								Dehydrogenase E1 component [PF00676.23]; 2-oxoglutarate dehydrogenase C-terminal [PF16870.8]; 2-oxoacid dehydrogenases acyltransferase (catalytic domain) [PF00198.26]; Transketolase, pyrimidine binding domain [PF02779.27]					0
bin.001.fastaviriomeCPB_datool_assembly_NODE_1292_length_3806_cov_6.836844_1	bin.001.fastaviriomeCPB_datool_assembly	NODE_1292_length_3806_cov_6.836844	1	1	147	1	E															0
bin.001.fastaviriomeCPB_datool_assembly_NODE_1292_length_3806_cov_6.836844_2	bin.001.fastaviriomeCPB_datool_assembly	NODE_1292_length_3806_cov_6.836844	2	188	898	1	D										SOS response associated peptidase (SRAP) [PF02586.17]					0
bin.001.fastaviriomeCPB_datool_assembly_NODE_1292_length_3806_cov_6.836844_3	bin.001.fastaviriomeCPB_datool_assembly	NODE_1292_length_3806_cov_6.836844	3	1155	1442	-1	E															0
bin.001.fastaviriomeCPB_datool_assembly_NODE_1292_length_3806_cov_6.836844_4	bin.001.fastaviriomeCPB_datool_assembly	NODE_1292_length_3806_cov_6.836844	4	1576	1911	1	D										Transposase DDE domain [PF13586.9]; Transposase DDE domain [PF01609.24]					0
bin.001.fastaviriomeCPB_datool_assembly_NODE_1292_length_3806_cov_6.836844_5	bin.001.fastaviriomeCPB_datool_assembly	NODE_1292_length_3806_cov_6.836844	5	2143	2256	1	E															0
bin.001.fastaviriomeCPB_datool_assembly_NODE_1292_length_3806_cov_6.836844_6	bin.001.fastaviriomeCPB_datool_assembly	NODE_1292_length_3806_cov_6.836844	6	2450	2779	1	C	K07483	transposase								Transposase [PF01527.23]					0
bin.001.fastaviriomeCPB_datool_assembly_NODE_1292_length_3806_cov_6.836844_7	bin.001.fastaviriomeCPB_datool_assembly	NODE_1292_length_3806_cov_6.836844	7	2776	3696	1	C	K07497	putative transposase								Integrase core domain [PF00665.29]; Integrase core domain [PF13683.9]; Integrase core domain [PF13333.9]; HTH-like domain [PF13276.9]					0
bin.001.fastaviriomeCPB_datool_assembly_NODE_1316_length_3766_cov_8.016977_1	bin.001.fastaviriomeCPB_datool_assembly	NODE_1316_length_3766_cov_8.016977	1	28	1452	-1	C	K01915	glutamine synthetase [EC:6.3.1.2]								Glutamine synthetase, catalytic domain [PF00120.27]; Glutamine synthetase, beta-Grasp domain [PF03951.22]					0
bin.001.fastaviriomeCPB_datool_assembly_NODE_1316_length_3766_cov_8.016977_2	bin.001.fastaviriomeCPB_datool_assembly	NODE_1316_length_3766_cov_8.016977	2	1583	2017	1	D										RDD family [PF06271.15]					0
bin.001.fastaviriomeCPB_datool_assembly_NODE_1316_length_3766_cov_8.016977_3	bin.001.fastaviriomeCPB_datool_assembly	NODE_1316_length_3766_cov_8.016977	3	2021	2464	-1	D										Polyketide cyclase / dehydrase and lipid transport [PF03364.23]; Polyketide cyclase / dehydrase and lipid transport [PF10604.12]					0
bin.001.fastaviriomeCPB_datool_assembly_NODE_1316_length_3766_cov_8.016977_4	bin.001.fastaviriomeCPB_datool_assembly	NODE_1316_length_3766_cov_8.016977	4	2475	3185	-1	D										Domain of unknown function (DUF4191) [PF13829.9]					0
bin.001.fastaviriomeCPB_datool_assembly_NODE_1316_length_3766_cov_8.016977_5	bin.001.fastaviriomeCPB_datool_assembly	NODE_1316_length_3766_cov_8.016977	5	3319	3765	1	E															0
bin.001.fastaviriomeCPB_datool_assembly_NODE_1325_length_3753_cov_6.491347_1	bin.001.fastaviriomeCPB_datool_assembly	NODE_1325_length_3753_cov_6.491347	1	2	1117	-1	D										Flavivirus DEAD domain [PF07652.17]; DEAD/DEAH box helicase [PF00270.32]					0
bin.001.fastaviriomeCPB_datool_assembly_NODE_1325_length_3753_cov_6.491347_2	bin.001.fastaviriomeCPB_datool_assembly	NODE_1325_length_3753_cov_6.491347	2	1163	1801	-1	E															0
bin.001.fastaviriomeCPB_datool_assembly_NODE_1325_length_3753_cov_6.491347_3	bin.001.fastaviriomeCPB_datool_assembly	NODE_1325_length_3753_cov_6.491347	3	1798	2148	-1	E															0
bin.001.fastaviriomeCPB_datool_assembly_NODE_1325_length_3753_cov_6.491347_4	bin.001.fastaviriomeCPB_datool_assembly	NODE_1325_length_3753_cov_6.491347	4	2283	3752	-1	E															0
bin.001.fastaviriomeCPB_datool_assembly_NODE_1328_length_3749_cov_9.581213_1	bin.001.fastaviriomeCPB_datool_assembly	NODE_1328_length_3749_cov_9.581213	1	10	1020	-1	C	K06911	quercetin 2,3-dioxygenase [EC:1.13.11.24]								Pirin [PF02678.19]; Pirin C-terminal cupin domain [PF05726.16]					0
bin.001.fastaviriomeCPB_datool_assembly_NODE_1328_length_3749_cov_9.581213_2	bin.001.fastaviriomeCPB_datool_assembly	NODE_1328_length_3749_cov_9.581213	2	1017	1385	-1	C	K06975	uncharacterized protein								GCN5-related N-acetyl-transferase [PF14542.9]					0
bin.001.fastaviriomeCPB_datool_assembly_NODE_1328_length_3749_cov_9.581213_3	bin.001.fastaviriomeCPB_datool_assembly	NODE_1328_length_3749_cov_9.581213	3	1612	2163	-1	E															0
bin.001.fastaviriomeCPB_datool_assembly_NODE_1328_length_3749_cov_9.581213_4	bin.001.fastaviriomeCPB_datool_assembly	NODE_1328_length_3749_cov_9.581213	4	2565	3749	1	C	K06200	carbon starvation protein								Carbon starvation protein CstA [PF02554.17]					0
bin.001.fastaviriomeCPB_datool_assembly_NODE_132_length_13173_cov_9.704147_1	bin.001.fastaviriomeCPB_datool_assembly	NODE_132_length_13173_cov_9.704147	1	2	646	1	C	K06997	PLP dependent protein								Alanine racemase, N-terminal domain [PF01168.23]					0
bin.001.fastaviriomeCPB_datool_assembly_NODE_132_length_13173_cov_9.704147_2	bin.001.fastaviriomeCPB_datool_assembly	NODE_132_length_13173_cov_9.704147	2	678	1136	1	C	K09772	cell division inhibitor SepF								Cell division protein SepF [PF04472.15]					0
bin.001.fastaviriomeCPB_datool_assembly_NODE_132_length_13173_cov_9.704147_3	bin.001.fastaviriomeCPB_datool_assembly	NODE_132_length_13173_cov_9.704147	3	1139	1441	1	C	K02221	YggT family protein								YGGT family [PF02325.20]					0
bin.001.fastaviriomeCPB_datool_assembly_NODE_132_length_13173_cov_9.704147_4	bin.001.fastaviriomeCPB_datool_assembly	NODE_132_length_13173_cov_9.704147	4	1566	2180	1	C	K04074	cell division initiation protein								DivIVA protein [PF05103.16]					0
bin.001.fastaviriomeCPB_datool_assembly_NODE_132_length_13173_cov_9.704147_5	bin.001.fastaviriomeCPB_datool_assembly	NODE_132_length_13173_cov_9.704147	5	2189	2815	1	C	K03101	signal peptidase II [EC:3.4.23.36]	MER0590235	A08	MER0590235 - family A8 unassigned peptidases (Microbacterium sp. MRS-1) [A08.UPW]#A08#{peptidase unit: 25-173}~source A0A011SKN5~	False	0.714	215.0	4.6e-62	Signal peptidase (SPase) II [PF01252.21]					0
bin.001.fastaviriomeCPB_datool_assembly_NODE_132_length_13173_cov_9.704147_6	bin.001.fastaviriomeCPB_datool_assembly	NODE_132_length_13173_cov_9.704147	6	2815	3732	1	C	K06180	23S rRNA pseudouridine1911/1915/1917 synthase [EC:5.4.99.23]								RNA pseudouridylate synthase [PF00849.25]					0
bin.001.fastaviriomeCPB_datool_assembly_NODE_132_length_13173_cov_9.704147_7	bin.001.fastaviriomeCPB_datool_assembly	NODE_132_length_13173_cov_9.704147	7	3803	5503	1	C	K01897	long-chain acyl-CoA synthetase [EC:6.2.1.3]								AMP-binding enzyme [PF00501.31]; AMP-binding enzyme C-terminal domain [PF13193.9]					0
bin.001.fastaviriomeCPB_datool_assembly_NODE_132_length_13173_cov_9.704147_8	bin.001.fastaviriomeCPB_datool_assembly	NODE_132_length_13173_cov_9.704147	8	5647	9117	1	C	K02337	DNA polymerase III subunit alpha [EC:2.7.7.7]								Bacterial DNA polymerase III alpha NTPase domain [PF07733.15]; Bacterial DNA polymerase III alpha subunit finger domain [PF17657.4]; PHP domain [PF02811.22]; Helix-hairpin-helix motif [PF14579.9]					0
bin.001.fastaviriomeCPB_datool_assembly_NODE_132_length_13173_cov_9.704147_9	bin.001.fastaviriomeCPB_datool_assembly	NODE_132_length_13173_cov_9.704147	9	9225	10235	1	E															0
bin.001.fastaviriomeCPB_datool_assembly_NODE_132_length_13173_cov_9.704147_10	bin.001.fastaviriomeCPB_datool_assembly	NODE_132_length_13173_cov_9.704147	10	10266	11576	1	C	K00013	histidinol dehydrogenase [EC:1.1.1.23]								Histidinol dehydrogenase [PF00815.23]					0
bin.001.fastaviriomeCPB_datool_assembly_NODE_132_length_13173_cov_9.704147_11	bin.001.fastaviriomeCPB_datool_assembly	NODE_132_length_13173_cov_9.704147	11	11581	12054	1	C	K07738	transcriptional repressor NrdR								ATP cone domain [PF03477.19]					0
bin.001.fastaviriomeCPB_datool_assembly_NODE_132_length_13173_cov_9.704147_12	bin.001.fastaviriomeCPB_datool_assembly	NODE_132_length_13173_cov_9.704147	12	12121	13158	1	C	K00254	dihydroorotate dehydrogenase [EC:1.3.5.2]								Dihydroorotate dehydrogenase [PF01180.24]					0
bin.001.fastaviriomeCPB_datool_assembly_NODE_1332_length_3748_cov_5.551855_1	bin.001.fastaviriomeCPB_datool_assembly	NODE_1332_length_3748_cov_5.551855	1	1	795	1	C	K07058	membrane protein								Virulence factor BrkB [PF03631.18]					0
bin.001.fastaviriomeCPB_datool_assembly_NODE_1332_length_3748_cov_5.551855_2	bin.001.fastaviriomeCPB_datool_assembly	NODE_1332_length_3748_cov_5.551855	2	805	1638	1	C	K01142	exodeoxyribonuclease III [EC:3.1.11.2]								Endonuclease/Exonuclease/phosphatase family [PF03372.26]					0
bin.001.fastaviriomeCPB_datool_assembly_NODE_1332_length_3748_cov_5.551855_3	bin.001.fastaviriomeCPB_datool_assembly	NODE_1332_length_3748_cov_5.551855	3	1716	2720	1	C	K01867	tryptophanyl-tRNA synthetase [EC:6.1.1.2]								tRNA synthetases class I (W and Y) [PF00579.28]					0
bin.001.fastaviriomeCPB_datool_assembly_NODE_1332_length_3748_cov_5.551855_4	bin.001.fastaviriomeCPB_datool_assembly	NODE_1332_length_3748_cov_5.551855	4	2807	3682	1	C	K10563	formamidopyrimidine-DNA glycosylase [EC:3.2.2.23 4.2.99.18]								Formamidopyrimidine-DNA glycosylase H2TH domain [PF06831.17]; Formamidopyrimidine-DNA glycosylase N-terminal domain [PF01149.27]					0
bin.001.fastaviriomeCPB_datool_assembly_NODE_1334_length_3744_cov_6.119002_1	bin.001.fastaviriomeCPB_datool_assembly	NODE_1334_length_3744_cov_6.119002	1	124	627	-1	C	K00657	diamine N-acetyltransferase [EC:2.3.1.57]								Acetyltransferase (GNAT) family [PF00583.28]; Acetyltransferase (GNAT) domain [PF13420.10]; Acetyltransferase (GNAT) domain [PF13302.10]; FR47-like protein [PF08445.13]; Acetyltransferase (GNAT) domain [PF13673.10]; Acetyltransferase (GNAT) domain [PF13508.10]					0
bin.001.fastaviriomeCPB_datool_assembly_NODE_1334_length_3744_cov_6.119002_2	bin.001.fastaviriomeCPB_datool_assembly	NODE_1334_length_3744_cov_6.119002	2	624	1382	-1	C	K07146	UPF0176 protein								UPF0176 acylphosphatase like domain [PF17773.4]; Rhodanese-like domain [PF00581.23]					0
bin.001.fastaviriomeCPB_datool_assembly_NODE_1334_length_3744_cov_6.119002_3	bin.001.fastaviriomeCPB_datool_assembly	NODE_1334_length_3744_cov_6.119002	3	1433	2233	-1	D										ubiE/COQ5 methyltransferase family [PF01209.21]; Methyltransferase domain [PF13847.9]; Methyltransferase domain [PF13489.9]; Methyltransferase domain [PF08241.15]; Methyltransferase domain [PF13649.9]; Methyltransferase domain [PF08242.15]; Methionine biosynthesis protein MetW [PF07021.15]; Protein-L-isoaspartate(D-aspartate) O-methyltransferase (PCMT) [PF01135.22]; Protein of unknown function (D…					0
bin.001.fastaviriomeCPB_datool_assembly_NODE_1334_length_3744_cov_6.119002_4	bin.001.fastaviriomeCPB_datool_assembly	NODE_1334_length_3744_cov_6.119002	4	2276	3226	-1	D										Aldo/keto reductase family [PF00248.24]					0
bin.001.fastaviriomeCPB_datool_assembly_NODE_1334_length_3744_cov_6.119002_5	bin.001.fastaviriomeCPB_datool_assembly	NODE_1334_length_3744_cov_6.119002	5	3283	3582	1	E															0
bin.001.fastaviriomeCPB_datool_assembly_NODE_133_length_13160_cov_10.188020_1	bin.001.fastaviriomeCPB_datool_assembly	NODE_133_length_13160_cov_10.188020	1	106	666	-1	D										Protein of unknown function (DUF3043) [PF11241.11]					0
bin.001.fastaviriomeCPB_datool_assembly_NODE_133_length_13160_cov_10.188020_2	bin.001.fastaviriomeCPB_datool_assembly	NODE_133_length_13160_cov_10.188020	2	732	2138	1	C	K23980	cysteinylglycine-S-conjugate dipeptidase [EC:3.4.13.23]	MER0799572	M20F	MER0799572 - subfamily M20F non-peptidase homologues (Microbacterium sp. MRS-1) [M20.UNF]#M20F#{peptidase unit: 12-459}~source A0A011U1F9~	True	0.793	729.0	4.6889999999999995e-235	Peptidase family M20/M25/M40 [PF01546.31]					0
bin.001.fastaviriomeCPB_datool_assembly_NODE_133_length_13160_cov_10.188020_3	bin.001.fastaviriomeCPB_datool_assembly	NODE_133_length_13160_cov_10.188020	3	2253	2636	1	D										Iron-sulphur cluster biosynthesis [PF01521.23]					0
bin.001.fastaviriomeCPB_datool_assembly_NODE_133_length_13160_cov_10.188020_4	bin.001.fastaviriomeCPB_datool_assembly	NODE_133_length_13160_cov_10.188020	4	2784	3677	1	C	K02275	cytochrome c oxidase subunit II [EC:7.1.1.9]								Cytochrome C oxidase subunit II, periplasmic domain [PF00116.23]; Cytochrome C oxidase subunit II, transmembrane domain [PF02790.18]					0
bin.001.fastaviriomeCPB_datool_assembly_NODE_133_length_13160_cov_10.188020_5	bin.001.fastaviriomeCPB_datool_assembly	NODE_133_length_13160_cov_10.188020	5	3677	5440	1	C	K02274	cytochrome c oxidase subunit I [EC:7.1.1.9]								Cytochrome C and Quinol oxidase polypeptide I [PF00115.23]					0
bin.001.fastaviriomeCPB_datool_assembly_NODE_133_length_13160_cov_10.188020_6	bin.001.fastaviriomeCPB_datool_assembly	NODE_133_length_13160_cov_10.188020	6	5441	5875	1	D										Cytochrome c oxidase subunit IV [PF12270.11]					0
bin.001.fastaviriomeCPB_datool_assembly_NODE_133_length_13160_cov_10.188020_7	bin.001.fastaviriomeCPB_datool_assembly	NODE_133_length_13160_cov_10.188020	7	6239	6655	-1	D										Rhodanese-like domain [PF00581.23]					0
bin.001.fastaviriomeCPB_datool_assembly_NODE_133_length_13160_cov_10.188020_8	bin.001.fastaviriomeCPB_datool_assembly	NODE_133_length_13160_cov_10.188020	8	6742	6906	-1	E															0
bin.001.fastaviriomeCPB_datool_assembly_NODE_133_length_13160_cov_10.188020_9	bin.001.fastaviriomeCPB_datool_assembly	NODE_133_length_13160_cov_10.188020	9	6993	8699	-1	C	K03891	ubiquinol-cytochrome c reductase cytochrome b subunit								Cytochrome b(N-terminal)/b6/petB [PF13631.9]; Cytochrome b/b6/petB [PF00033.22]					0
bin.001.fastaviriomeCPB_datool_assembly_NODE_133_length_13160_cov_10.188020_10	bin.001.fastaviriomeCPB_datool_assembly	NODE_133_length_13160_cov_10.188020	10	8696	9775	-1	C	K03890	ubiquinol-cytochrome c reductase iron-sulfur subunit								QcrA subunit N-terminal region [PF19297.2]; Rieske [2Fe-2S] domain [PF00355.29]					0
bin.001.fastaviriomeCPB_datool_assembly_NODE_133_length_13160_cov_10.188020_11	bin.001.fastaviriomeCPB_datool_assembly	NODE_133_length_13160_cov_10.188020	11	9825	10625	-1	C	K03889	ubiquinol-cytochrome c reductase cytochrome c subunit								Cytochrome c [PF00034.24]; Cytochrome C oxidase, cbb3-type, subunit III [PF13442.9]					2
bin.001.fastaviriomeCPB_datool_assembly_NODE_133_length_13160_cov_10.188020_12	bin.001.fastaviriomeCPB_datool_assembly	NODE_133_length_13160_cov_10.188020	12	10647	11291	-1	C	K02276	cytochrome c oxidase subunit III [EC:7.1.1.9]								Cytochrome c oxidase subunit III [PF00510.21]					0
bin.001.fastaviriomeCPB_datool_assembly_NODE_133_length_13160_cov_10.188020_13	bin.001.fastaviriomeCPB_datool_assembly	NODE_133_length_13160_cov_10.188020	13	11423	12484	1	C	K00766	anthranilate phosphoribosyltransferase [EC:2.4.2.18]								Glycosyl transferase family, a/b domain [PF00591.24]; Glycosyl transferase family, helical bundle domain [PF02885.20]					0
bin.001.fastaviriomeCPB_datool_assembly_NODE_133_length_13160_cov_10.188020_14	bin.001.fastaviriomeCPB_datool_assembly	NODE_133_length_13160_cov_10.188020	14	12603	13094	1	E															0
bin.001.fastaviriomeCPB_datool_assembly_NODE_1344_length_3721_cov_5.408893_1	bin.001.fastaviriomeCPB_datool_assembly	NODE_1344_length_3721_cov_5.408893	1	3	1094	-1	C	K00928	aspartate kinase [EC:2.7.2.4]								Amino acid kinase family [PF00696.31]; ACT domain [PF01842.28]					0
bin.001.fastaviriomeCPB_datool_assembly_NODE_1344_length_3721_cov_5.408893_2	bin.001.fastaviriomeCPB_datool_assembly	NODE_1344_length_3721_cov_5.408893	2	1199	1831	-1	D										Protein of unknown function (DUF3349) [PF11829.11]					0
bin.001.fastaviriomeCPB_datool_assembly_NODE_1344_length_3721_cov_5.408893_3	bin.001.fastaviriomeCPB_datool_assembly	NODE_1344_length_3721_cov_5.408893	3	1833	2120	-1	E															0
bin.001.fastaviriomeCPB_datool_assembly_NODE_1344_length_3721_cov_5.408893_4	bin.001.fastaviriomeCPB_datool_assembly	NODE_1344_length_3721_cov_5.408893	4	2139	3335	-1	C	K03306	inorganic phosphate transporter, PiT family								Phosphate transporter family [PF01384.23]					0
bin.001.fastaviriomeCPB_datool_assembly_NODE_1344_length_3721_cov_5.408893_5	bin.001.fastaviriomeCPB_datool_assembly	NODE_1344_length_3721_cov_5.408893	5	3410	3721	-1	C	K06187	recombination protein RecR								Toprim domain [PF13662.9]					0
bin.001.fastaviriomeCPB_datool_assembly_NODE_1345_length_3720_cov_7.411187_1	bin.001.fastaviriomeCPB_datool_assembly	NODE_1345_length_3720_cov_7.411187	1	1	408	-1	E															0
bin.001.fastaviriomeCPB_datool_assembly_NODE_1345_length_3720_cov_7.411187_2	bin.001.fastaviriomeCPB_datool_assembly	NODE_1345_length_3720_cov_7.411187	2	563	841	-1	D										Bacterial DNA-binding protein [PF00216.24]					0
bin.001.fastaviriomeCPB_datool_assembly_NODE_1345_length_3720_cov_7.411187_3	bin.001.fastaviriomeCPB_datool_assembly	NODE_1345_length_3720_cov_7.411187	3	1189	1494	-1	C	K02954	small subunit ribosomal protein S14								Ribosomal protein S14p/S29e [PF00253.24]					0
bin.001.fastaviriomeCPB_datool_assembly_NODE_1345_length_3720_cov_7.411187_4	bin.001.fastaviriomeCPB_datool_assembly	NODE_1345_length_3720_cov_7.411187	4	1499	1669	-1	C	K02913	large subunit ribosomal protein L33								Ribosomal protein L33 [PF00471.23]					0
bin.001.fastaviriomeCPB_datool_assembly_NODE_1345_length_3720_cov_7.411187_5	bin.001.fastaviriomeCPB_datool_assembly	NODE_1345_length_3720_cov_7.411187	5	1669	1905	-1	C	K02902	large subunit ribosomal protein L28								Ribosomal L28 family [PF00830.22]					0
bin.001.fastaviriomeCPB_datool_assembly_NODE_1345_length_3720_cov_7.411187_6	bin.001.fastaviriomeCPB_datool_assembly	NODE_1345_length_3720_cov_7.411187	6	2162	3718	1	E															0
bin.001.fastaviriomeCPB_datool_assembly_NODE_134_length_13092_cov_8.791747_1	bin.001.fastaviriomeCPB_datool_assembly	NODE_134_length_13092_cov_8.791747	1	187	738	-1	D										Short repeat of unknown function (DUF308) [PF03729.16]					0
bin.001.fastaviriomeCPB_datool_assembly_NODE_134_length_13092_cov_8.791747_2	bin.001.fastaviriomeCPB_datool_assembly	NODE_134_length_13092_cov_8.791747	2	926	2275	1	D										Major Facilitator Superfamily [PF07690.19]; Sugar (and other) transporter [PF00083.27]					0
bin.001.fastaviriomeCPB_datool_assembly_NODE_134_length_13092_cov_8.791747_3	bin.001.fastaviriomeCPB_datool_assembly	NODE_134_length_13092_cov_8.791747	3	2332	3093	-1	D										GDSL-like Lipase/Acylhydrolase family [PF13472.9]					0
bin.001.fastaviriomeCPB_datool_assembly_NODE_134_length_13092_cov_8.791747_4	bin.001.fastaviriomeCPB_datool_assembly	NODE_134_length_13092_cov_8.791747	4	3139	4500	-1	C	K08369	MFS transporter, putative metabolite:H+ symporter								Sugar (and other) transporter [PF00083.27]; Major Facilitator Superfamily [PF07690.19]; Fungal trichothecene efflux pump (TRI12) [PF06609.16]					0
bin.001.fastaviriomeCPB_datool_assembly_NODE_134_length_13092_cov_8.791747_5	bin.001.fastaviriomeCPB_datool_assembly	NODE_134_length_13092_cov_8.791747	5	4555	5595	-1	D										Luciferase-like monooxygenase [PF00296.23]					0
bin.001.fastaviriomeCPB_datool_assembly_NODE_134_length_13092_cov_8.791747_6	bin.001.fastaviriomeCPB_datool_assembly	NODE_134_length_13092_cov_8.791747	6	5681	7357	-1	D										Bacterial protein of unknown function (DUF885) [PF05960.14]					0
bin.001.fastaviriomeCPB_datool_assembly_NODE_134_length_13092_cov_8.791747_7	bin.001.fastaviriomeCPB_datool_assembly	NODE_134_length_13092_cov_8.791747	7	7381	10038	-1	C	K02335	DNA polymerase I [EC:2.7.7.7]								DNA polymerase family A [PF00476.23]; 5'-3' exonuclease, N-terminal resolvase-like domain [PF02739.19]; 5'-3' exonuclease, C-terminal SAM fold [PF01367.23]					0
bin.001.fastaviriomeCPB_datool_assembly_NODE_134_length_13092_cov_8.791747_8	bin.001.fastaviriomeCPB_datool_assembly	NODE_134_length_13092_cov_8.791747	8	10106	10540	1	C	K19222	1,4-dihydroxy-2-naphthoyl-CoA hydrolase [EC:3.1.2.28]													0
bin.001.fastaviriomeCPB_datool_assembly_NODE_134_length_13092_cov_8.791747_9	bin.001.fastaviriomeCPB_datool_assembly	NODE_134_length_13092_cov_8.791747	9	10570	11190	-1	C	K22010	two-component system, response regulator PdtaR								Response regulator receiver domain [PF00072.27]; ANTAR domain [PF03861.17]					0
bin.001.fastaviriomeCPB_datool_assembly_NODE_134_length_13092_cov_8.791747_10	bin.001.fastaviriomeCPB_datool_assembly	NODE_134_length_13092_cov_8.791747	10	11453	12901	-1	C	K00873	pyruvate kinase [EC:2.7.1.40]								Pyruvate kinase, barrel domain [PF00224.24]; Pyruvate kinase, alpha/beta domain [PF02887.19]; HpcH/HpaI aldolase/citrate lyase family [PF03328.17]					0
bin.001.fastaviriomeCPB_datool_assembly_NODE_134_length_13092_cov_8.791747_11	bin.001.fastaviriomeCPB_datool_assembly	NODE_134_length_13092_cov_8.791747	11	13023	13091	-1	E															0
bin.001.fastaviriomeCPB_datool_assembly_NODE_1362_length_3693_cov_7.204233_1	bin.001.fastaviriomeCPB_datool_assembly	NODE_1362_length_3693_cov_7.204233	1	1	1185	-1	C	K01647	citrate synthase [EC:2.3.3.1]								Citrate synthase, C-terminal domain [PF00285.24]					0
bin.001.fastaviriomeCPB_datool_assembly_NODE_1362_length_3693_cov_7.204233_2	bin.001.fastaviriomeCPB_datool_assembly	NODE_1362_length_3693_cov_7.204233	2	1299	2399	-1	D										Aminotransferase class I and II [PF00155.24]; Cys/Met metabolism PLP-dependent enzyme [PF01053.23]					0
bin.001.fastaviriomeCPB_datool_assembly_NODE_1362_length_3693_cov_7.204233_3	bin.001.fastaviriomeCPB_datool_assembly	NODE_1362_length_3693_cov_7.204233	3	2399	2719	-1	D										4Fe-4S dicluster domain [PF12838.10]; 4Fe-4S dicluster domain [PF14697.9]; 4Fe-4S dicluster domain [PF13187.9]; 4Fe-4S dicluster domain [PF13247.9]; 4Fe-4S binding domain [PF00037.30]					0
bin.001.fastaviriomeCPB_datool_assembly_NODE_1362_length_3693_cov_7.204233_4	bin.001.fastaviriomeCPB_datool_assembly	NODE_1362_length_3693_cov_7.204233	4	2729	3124	-1	D										Family of unknown function (DUF6113) [PF19608.2]					0
bin.001.fastaviriomeCPB_datool_assembly_NODE_1362_length_3693_cov_7.204233_5	bin.001.fastaviriomeCPB_datool_assembly	NODE_1362_length_3693_cov_7.204233	5	3306	3653	1	D										Uncharacterized protein conserved in bacteria (DUF2200) [PF09966.12]					0
bin.001.fastaviriomeCPB_datool_assembly_NODE_136_length_13024_cov_14.096229_1	bin.001.fastaviriomeCPB_datool_assembly	NODE_136_length_13024_cov_14.096229	1	1	648	-1	E															0
bin.001.fastaviriomeCPB_datool_assembly_NODE_136_length_13024_cov_14.096229_2	bin.001.fastaviriomeCPB_datool_assembly	NODE_136_length_13024_cov_14.096229	2	1351	2613	-1	C	K14059	integrase								Phage integrase family [PF00589.25]					0
bin.001.fastaviriomeCPB_datool_assembly_NODE_136_length_13024_cov_14.096229_3	bin.001.fastaviriomeCPB_datool_assembly	NODE_136_length_13024_cov_14.096229	3	2613	2810	-1	E															0
bin.001.fastaviriomeCPB_datool_assembly_NODE_136_length_13024_cov_14.096229_4	bin.001.fastaviriomeCPB_datool_assembly	NODE_136_length_13024_cov_14.096229	4	2940	3650	1	E															0
bin.001.fastaviriomeCPB_datool_assembly_NODE_136_length_13024_cov_14.096229_5	bin.001.fastaviriomeCPB_datool_assembly	NODE_136_length_13024_cov_14.096229	5	3690	4958	-1	C	K03313	Na+:H+ antiporter, NhaA family								Na+/H+ antiporter 1 [PF06965.15]					0
bin.001.fastaviriomeCPB_datool_assembly_NODE_136_length_13024_cov_14.096229_6	bin.001.fastaviriomeCPB_datool_assembly	NODE_136_length_13024_cov_14.096229	6	5117	5815	-1	C	K07667	two-component system, OmpR family, KDP operon response regulator KdpE								Response regulator receiver domain [PF00072.27]; Transcriptional regulatory protein, C terminal [PF00486.31]					0
bin.001.fastaviriomeCPB_datool_assembly_NODE_136_length_13024_cov_14.096229_7	bin.001.fastaviriomeCPB_datool_assembly	NODE_136_length_13024_cov_14.096229	7	5812	8301	-1	C	K07646	two-component system, OmpR family, sensor histidine kinase KdpD [EC:2.7.13.3]								Osmosensitive K+ channel His kinase sensor domain [PF02702.20]; Histidine kinase-, DNA gyrase B-, and HSP90-like ATPase [PF02518.29]; Domain of unknown function (DUF4118) [PF13493.9]; His Kinase A (phospho-acceptor) domain [PF00512.28]					0
bin.001.fastaviriomeCPB_datool_assembly_NODE_136_length_13024_cov_14.096229_8	bin.001.fastaviriomeCPB_datool_assembly	NODE_136_length_13024_cov_14.096229	8	8305	8919	-1	C	K01548	potassium-transporting ATPase KdpC subunit								K+-transporting ATPase, c chain [PF02669.18]					0
bin.001.fastaviriomeCPB_datool_assembly_NODE_136_length_13024_cov_14.096229_9	bin.001.fastaviriomeCPB_datool_assembly	NODE_136_length_13024_cov_14.096229	9	8946	11096	-1	C	K01547	potassium-transporting ATPase ATP-binding subunit [EC:7.2.2.6]								haloacid dehalogenase-like hydrolase [PF00702.29]; E1-E2 ATPase [PF00122.23]					0
bin.001.fastaviriomeCPB_datool_assembly_NODE_136_length_13024_cov_14.096229_10	bin.001.fastaviriomeCPB_datool_assembly	NODE_136_length_13024_cov_14.096229	10	11100	12773	-1	C	K01546	potassium-transporting ATPase potassium-binding subunit								Potassium-transporting ATPase A subunit [PF03814.18]					0
bin.001.fastaviriomeCPB_datool_assembly_NODE_136_length_13024_cov_14.096229_11	bin.001.fastaviriomeCPB_datool_assembly	NODE_136_length_13024_cov_14.096229	11	12773	12862	-1	D										F subunit of K+-transporting ATPase (Potass_KdpF) [PF09604.13]					0
bin.001.fastaviriomeCPB_datool_assembly_NODE_1387_length_3656_cov_6.104415_1	bin.001.fastaviriomeCPB_datool_assembly	NODE_1387_length_3656_cov_6.104415	1	3	350	1	D										PucR C-terminal helix-turn-helix domain [PF13556.9]					0
bin.001.fastaviriomeCPB_datool_assembly_NODE_1387_length_3656_cov_6.104415_2	bin.001.fastaviriomeCPB_datool_assembly	NODE_1387_length_3656_cov_6.104415	2	567	1247	1	D										Response regulator receiver domain [PF00072.27]; Transcriptional regulatory protein, C terminal [PF00486.31]					0
bin.001.fastaviriomeCPB_datool_assembly_NODE_1387_length_3656_cov_6.104415_3	bin.001.fastaviriomeCPB_datool_assembly	NODE_1387_length_3656_cov_6.104415	3	1244	2239	1	D										Histidine kinase-, DNA gyrase B-, and HSP90-like ATPase [PF02518.29]; His Kinase A (phospho-acceptor) domain [PF00512.28]					0
bin.001.fastaviriomeCPB_datool_assembly_NODE_1387_length_3656_cov_6.104415_4	bin.001.fastaviriomeCPB_datool_assembly	NODE_1387_length_3656_cov_6.104415	4	2258	3058	-1	C	K03734	FAD:protein FMN transferase [EC:2.7.1.180]								ApbE family [PF02424.18]					0
bin.001.fastaviriomeCPB_datool_assembly_NODE_1387_length_3656_cov_6.104415_5	bin.001.fastaviriomeCPB_datool_assembly	NODE_1387_length_3656_cov_6.104415	5	3055	3567	-1	D										FMN-binding domain [PF04205.17]					0
bin.001.fastaviriomeCPB_datool_assembly_NODE_1393_length_3647_cov_7.676503_1	bin.001.fastaviriomeCPB_datool_assembly	NODE_1393_length_3647_cov_7.676503	1	2	1048	-1	C	K01945	phosphoribosylamine---glycine ligase [EC:6.3.4.13]								Phosphoribosylglycinamide synthetase, ATP-grasp (A) domain [PF01071.22]; Phosphoribosylglycinamide synthetase, N domain [PF02844.18]; ATP-grasp domain [PF02655.17]; RimK-like ATP-grasp domain [PF08443.14]; Phosphoribosylglycinamide synthetase, C domain [PF02843.19]; ATP-grasp domain [PF13535.9]; ATP-grasp domain [PF08442.13]; ATP-grasp domain [PF02222.25]; D-ala D-ala ligase C-terminus [PF07478.1…					0
bin.001.fastaviriomeCPB_datool_assembly_NODE_1393_length_3647_cov_7.676503_2	bin.001.fastaviriomeCPB_datool_assembly	NODE_1393_length_3647_cov_7.676503	2	1209	1577	1	D										Bacterial SCP ortholog [PF17844.4]					0
bin.001.fastaviriomeCPB_datool_assembly_NODE_1393_length_3647_cov_7.676503_3	bin.001.fastaviriomeCPB_datool_assembly	NODE_1393_length_3647_cov_7.676503	3	1646	2569	-1	C	K00344	NADPH:quinone reductase [EC:1.6.5.5]								Zinc-binding dehydrogenase [PF13602.9]; Zinc-binding dehydrogenase [PF00107.29]; Alcohol dehydrogenase GroES-like domain [PF08240.15]					0
bin.001.fastaviriomeCPB_datool_assembly_NODE_1393_length_3647_cov_7.676503_4	bin.001.fastaviriomeCPB_datool_assembly	NODE_1393_length_3647_cov_7.676503	4	2689	3627	1	D										Htaa [PF04213.16]					0
bin.001.fastaviriomeCPB_datool_assembly_NODE_1394_length_3646_cov_6.059593_1	bin.001.fastaviriomeCPB_datool_assembly	NODE_1394_length_3646_cov_6.059593	1	3	383	1	D										Thiolase, C-terminal domain [PF02803.21]					0
bin.001.fastaviriomeCPB_datool_assembly_NODE_1394_length_3646_cov_6.059593_2	bin.001.fastaviriomeCPB_datool_assembly	NODE_1394_length_3646_cov_6.059593	2	479	1255	1	C	K01692	enoyl-CoA hydratase [EC:4.2.1.17]	MER1073240	S49C	MER1073240 - subfamily S49C non-peptidase homologues (Acinetobacter bohemicus) [S49.UNC]#S49C#{peptidase unit: 84-212}~source N8Q6E4~	False	0.545	135.0	9.479e-34	Enoyl-CoA hydratase/isomerase [PF00378.23]; Enoyl-CoA hydratase/isomerase [PF16113.8]					0
bin.001.fastaviriomeCPB_datool_assembly_NODE_1394_length_3646_cov_6.059593_3	bin.001.fastaviriomeCPB_datool_assembly	NODE_1394_length_3646_cov_6.059593	3	1332	2108	1	C	K03521	electron transfer flavoprotein beta subunit								Electron transfer flavoprotein domain [PF01012.24]					0
bin.001.fastaviriomeCPB_datool_assembly_NODE_1394_length_3646_cov_6.059593_4	bin.001.fastaviriomeCPB_datool_assembly	NODE_1394_length_3646_cov_6.059593	4	2120	3109	1	C	K03522	electron transfer flavoprotein alpha subunit								Electron transfer flavoprotein FAD-binding domain [PF00766.22]; Electron transfer flavoprotein domain [PF01012.24]					0
bin.001.fastaviriomeCPB_datool_assembly_NODE_1394_length_3646_cov_6.059593_5	bin.001.fastaviriomeCPB_datool_assembly	NODE_1394_length_3646_cov_6.059593	5	3109	3645	1	E															0
bin.001.fastaviriomeCPB_datool_assembly_NODE_1400_length_3640_cov_3.957322_1	bin.001.fastaviriomeCPB_datool_assembly	NODE_1400_length_3640_cov_3.957322	1	2	202	-1	E															0
bin.001.fastaviriomeCPB_datool_assembly_NODE_1400_length_3640_cov_3.957322_2	bin.001.fastaviriomeCPB_datool_assembly	NODE_1400_length_3640_cov_3.957322	2	199	552	-1	C	K01496	phosphoribosyl-AMP cyclohydrolase [EC:3.5.4.19]								Phosphoribosyl-AMP cyclohydrolase [PF01502.21]					0
bin.001.fastaviriomeCPB_datool_assembly_NODE_1400_length_3640_cov_3.957322_3	bin.001.fastaviriomeCPB_datool_assembly	NODE_1400_length_3640_cov_3.957322	3	549	1313	-1	C	K02500	imidazole glycerol-phosphate synthase subunit HisF [EC:4.3.2.10]								Histidine biosynthesis protein [PF00977.24]					0
bin.001.fastaviriomeCPB_datool_assembly_NODE_1400_length_3640_cov_3.957322_4	bin.001.fastaviriomeCPB_datool_assembly	NODE_1400_length_3640_cov_3.957322	4	1313	1615	-1	D										HisG, C-terminal domain [PF08029.14]					0
bin.001.fastaviriomeCPB_datool_assembly_NODE_1400_length_3640_cov_3.957322_5	bin.001.fastaviriomeCPB_datool_assembly	NODE_1400_length_3640_cov_3.957322	5	2207	2470	-1	D										Phosphoribosyl-ATP pyrophosphohydrolase [PF01503.20]					0
bin.001.fastaviriomeCPB_datool_assembly_NODE_1400_length_3640_cov_3.957322_6	bin.001.fastaviriomeCPB_datool_assembly	NODE_1400_length_3640_cov_3.957322	6	2545	3591	1	C	K01425	glutaminase [EC:3.5.1.2]								Glutaminase [PF04960.18]					0
bin.001.fastaviriomeCPB_datool_assembly_NODE_1409_length_3631_cov_8.972875_1	bin.001.fastaviriomeCPB_datool_assembly	NODE_1409_length_3631_cov_8.972875	1	2	307	-1	E															0
bin.001.fastaviriomeCPB_datool_assembly_NODE_1409_length_3631_cov_8.972875_2	bin.001.fastaviriomeCPB_datool_assembly	NODE_1409_length_3631_cov_8.972875	2	417	2078	-1	C	K01638	malate synthase [EC:2.3.3.9]								Malate synthase [PF01274.25]					0
bin.001.fastaviriomeCPB_datool_assembly_NODE_1409_length_3631_cov_8.972875_3	bin.001.fastaviriomeCPB_datool_assembly	NODE_1409_length_3631_cov_8.972875	3	2217	3629	1	C	K21686	XRE family transcriptional regulator, fatty acid utilization regulator								Helix-turn-helix domain [PF12844.10]; Helix-turn-helix domain [PF13560.9]; Helix-turn-helix [PF01381.25]					0
bin.001.fastaviriomeCPB_datool_assembly_NODE_140_length_12828_cov_11.343302_1	bin.001.fastaviriomeCPB_datool_assembly	NODE_140_length_12828_cov_11.343302	1	3	1013	1	E															0
bin.001.fastaviriomeCPB_datool_assembly_NODE_140_length_12828_cov_11.343302_2	bin.001.fastaviriomeCPB_datool_assembly	NODE_140_length_12828_cov_11.343302	2	1584	1880	1	D										AMP-binding enzyme C-terminal domain [PF13193.9]					0
bin.001.fastaviriomeCPB_datool_assembly_NODE_140_length_12828_cov_11.343302_3	bin.001.fastaviriomeCPB_datool_assembly	NODE_140_length_12828_cov_11.343302	3	1910	2281	-1	D										Phospholipase_D-nuclease N-terminal [PF13396.9]					0
bin.001.fastaviriomeCPB_datool_assembly_NODE_140_length_12828_cov_11.343302_4	bin.001.fastaviriomeCPB_datool_assembly	NODE_140_length_12828_cov_11.343302	4	2372	3286	-1	C	K14063	AraC family transcriptional regulator, positive regulator of tynA and feaB								Helix-turn-helix domain [PF12833.10]; AraC-binding-like domain [PF14525.9]					0
bin.001.fastaviriomeCPB_datool_assembly_NODE_140_length_12828_cov_11.343302_5	bin.001.fastaviriomeCPB_datool_assembly	NODE_140_length_12828_cov_11.343302	5	3487	5082	1	C	K01426	amidase [EC:3.5.1.4]								Amidase [PF01425.24]					0
bin.001.fastaviriomeCPB_datool_assembly_NODE_140_length_12828_cov_11.343302_6	bin.001.fastaviriomeCPB_datool_assembly	NODE_140_length_12828_cov_11.343302	6	5204	5677	-1	D										YjgF/chorismate_mutase-like, putative endoribonuclease [PF14588.9]; Endoribonuclease L-PSP [PF01042.24]					0
bin.001.fastaviriomeCPB_datool_assembly_NODE_140_length_12828_cov_11.343302_7	bin.001.fastaviriomeCPB_datool_assembly	NODE_140_length_12828_cov_11.343302	7	5674	5901	-1	D										Domain of unknown function (DUF4177) [PF13783.9]					0
bin.001.fastaviriomeCPB_datool_assembly_NODE_140_length_12828_cov_11.343302_8	bin.001.fastaviriomeCPB_datool_assembly	NODE_140_length_12828_cov_11.343302	8	6063	8021	1	D										Transglycosylase [PF00912.25]; Penicillin binding protein transpeptidase domain [PF00905.25]	GT51	GT51 murein polymerase (EC 2.4.1.129).	2.4.1.129	GT51.hmm	0
bin.001.fastaviriomeCPB_datool_assembly_NODE_140_length_12828_cov_11.343302_9	bin.001.fastaviriomeCPB_datool_assembly	NODE_140_length_12828_cov_11.343302	9	8018	8770	1	D										PASTA domain [PF03793.22]					0
bin.001.fastaviriomeCPB_datool_assembly_NODE_140_length_12828_cov_11.343302_10	bin.001.fastaviriomeCPB_datool_assembly	NODE_140_length_12828_cov_11.343302	10	8767	9720	1	C	K07098	uncharacterized protein								Calcineurin-like phosphoesterase [PF00149.31]					0
bin.001.fastaviriomeCPB_datool_assembly_NODE_140_length_12828_cov_11.343302_11	bin.001.fastaviriomeCPB_datool_assembly	NODE_140_length_12828_cov_11.343302	11	10095	10871	1	C	K17497	phosphomannomutase [EC:5.4.2.8]								Eukaryotic phosphomannomutase [PF03332.16]; haloacid dehalogenase-like hydrolase [PF08282.15]					0
bin.001.fastaviriomeCPB_datool_assembly_NODE_140_length_12828_cov_11.343302_12	bin.001.fastaviriomeCPB_datool_assembly	NODE_140_length_12828_cov_11.343302	12	10904	11623	-1	C	K05799	GntR family transcriptional regulator, transcriptional repressor for pyruvate dehydrogenase complex								FCD domain [PF07729.15]; Bacterial regulatory proteins, gntR family [PF00392.24]					0
bin.001.fastaviriomeCPB_datool_assembly_NODE_140_length_12828_cov_11.343302_13	bin.001.fastaviriomeCPB_datool_assembly	NODE_140_length_12828_cov_11.343302	13	11723	12325	-1	C	K00857	thymidine kinase [EC:2.7.1.21]								Thymidine kinase [PF00265.21]					0
bin.001.fastaviriomeCPB_datool_assembly_NODE_140_length_12828_cov_11.343302_14	bin.001.fastaviriomeCPB_datool_assembly	NODE_140_length_12828_cov_11.343302	14	12339	12827	-1	D										Malate:quinone oxidoreductase (Mqo) [PF06039.18]					0
bin.001.fastaviriomeCPB_datool_assembly_NODE_1413_length_3627_cov_6.760358_1	bin.001.fastaviriomeCPB_datool_assembly	NODE_1413_length_3627_cov_6.760358	1	112	3627	1	D										Glycosyl hydrolase family 92 [PF07971.15]; Glycosyl hydrolase family 92 N-terminal domain [PF17678.4]	GH92	GH92 mannosyl-oligosaccharide alpha-1,2-mannosidase (EC 3.2.1.113); mannosyl-oligosaccharide alpha-1,3-mannosidase (EC 3.2.1.-); mannosyl-oligosaccharide alpha-1,6-mannosidase (EC 3.2.1.-); alpha-mannosidase (EC 3.2.1.24); alpha-1,2-mannosidase (EC 3.2.1.-); alpha-1,3-mannosidase (EC 3.2.1.207); alpha-1,4-mannosidase (EC 3.2.1.-); mannosyl-1-phosphodiester alpha-1,P-mannosidase (EC 3.2.1.-)	3.2.1.113,3.2.1.24,3.2.1.-	GH92.hmm	0
bin.001.fastaviriomeCPB_datool_assembly_NODE_1431_length_3610_cov_5.167370_1	bin.001.fastaviriomeCPB_datool_assembly	NODE_1431_length_3610_cov_5.167370	1	2	862	1	C	K01785	aldose 1-epimerase [EC:5.1.3.3]								Aldose 1-epimerase [PF01263.23]					0
bin.001.fastaviriomeCPB_datool_assembly_NODE_1431_length_3610_cov_5.167370_2	bin.001.fastaviriomeCPB_datool_assembly	NODE_1431_length_3610_cov_5.167370	2	941	1144	-1	E															0
bin.001.fastaviriomeCPB_datool_assembly_NODE_1431_length_3610_cov_5.167370_3	bin.001.fastaviriomeCPB_datool_assembly	NODE_1431_length_3610_cov_5.167370	3	1395	2060	1	E															0
bin.001.fastaviriomeCPB_datool_assembly_NODE_1431_length_3610_cov_5.167370_4	bin.001.fastaviriomeCPB_datool_assembly	NODE_1431_length_3610_cov_5.167370	4	2370	3194	1	E															0
bin.001.fastaviriomeCPB_datool_assembly_NODE_1431_length_3610_cov_5.167370_5	bin.001.fastaviriomeCPB_datool_assembly	NODE_1431_length_3610_cov_5.167370	5	3191	3610	1	D										Oxidoreductase family, NAD-binding Rossmann fold [PF01408.25]					0
bin.001.fastaviriomeCPB_datool_assembly_NODE_1461_length_3553_cov_8.095197_1	bin.001.fastaviriomeCPB_datool_assembly	NODE_1461_length_3553_cov_8.095197	1	3	437	1	E															0
bin.001.fastaviriomeCPB_datool_assembly_NODE_1461_length_3553_cov_8.095197_2	bin.001.fastaviriomeCPB_datool_assembly	NODE_1461_length_3553_cov_8.095197	2	609	1406	1	D										Transglutaminase-like superfamily [PF01841.22]					0
bin.001.fastaviriomeCPB_datool_assembly_NODE_1461_length_3553_cov_8.095197_3	bin.001.fastaviriomeCPB_datool_assembly	NODE_1461_length_3553_cov_8.095197	3	1460	2056	1	E															0
bin.001.fastaviriomeCPB_datool_assembly_NODE_1461_length_3553_cov_8.095197_4	bin.001.fastaviriomeCPB_datool_assembly	NODE_1461_length_3553_cov_8.095197	4	2231	3085	1	C	K02030	polar amino acid transport system substrate-binding protein								Bacterial extracellular solute-binding proteins, family 3 [PF00497.23]					0
bin.001.fastaviriomeCPB_datool_assembly_NODE_1461_length_3553_cov_8.095197_5	bin.001.fastaviriomeCPB_datool_assembly	NODE_1461_length_3553_cov_8.095197	5	3108	3542	1	E															0
bin.001.fastaviriomeCPB_datool_assembly_NODE_1478_length_3530_cov_7.092950_1	bin.001.fastaviriomeCPB_datool_assembly	NODE_1478_length_3530_cov_7.092950	1	1	1002	-1	D										ATP-grasp domain [PF02655.17]; RimK-like ATP-grasp domain [PF08443.14]; Carbamoyl-phosphate synthase L chain, ATP binding domain [PF02786.20]; ATP-grasp in the biosynthetic pathway with Ter operon [PF15632.9]					0
bin.001.fastaviriomeCPB_datool_assembly_NODE_1478_length_3530_cov_7.092950_2	bin.001.fastaviriomeCPB_datool_assembly	NODE_1478_length_3530_cov_7.092950	2	1096	2844	1	D										Circularly permuted ATP-grasp type 2 [PF14403.9]; A circularly permuted ATPgrasp [PF04174.16]; YheC/D like ATP-grasp [PF14398.9]					0
bin.001.fastaviriomeCPB_datool_assembly_NODE_1478_length_3530_cov_7.092950_3	bin.001.fastaviriomeCPB_datool_assembly	NODE_1478_length_3530_cov_7.092950	3	2889	3530	1	D										A predicted alpha-helical domain with a conserved ER motif. [PF04168.15]					0
bin.001.fastaviriomeCPB_datool_assembly_NODE_1505_length_3501_cov_7.296866_1	bin.001.fastaviriomeCPB_datool_assembly	NODE_1505_length_3501_cov_7.296866	1	3	983	-1	D			MER0480521	M24B	MER0480521 - aminopeptidase P ({Streptomyces}-type) (Microbacterium laevaniformans) [M24.033]#M24B#{peptidase unit: 196-466}~source ZP_09924544~	False	0.887	246.0	8.896000000000001e-71	Aminopeptidase P, N-terminal domain [PF05195.19]; Metallopeptidase family M24 [PF00557.27]					0
bin.001.fastaviriomeCPB_datool_assembly_NODE_1505_length_3501_cov_7.296866_2	bin.001.fastaviriomeCPB_datool_assembly	NODE_1505_length_3501_cov_7.296866	2	1033	2046	-1	D										Endonuclease/Exonuclease/phosphatase family [PF03372.26]; Endonuclease-reverse transcriptase [PF14529.9]					0
bin.001.fastaviriomeCPB_datool_assembly_NODE_1505_length_3501_cov_7.296866_3	bin.001.fastaviriomeCPB_datool_assembly	NODE_1505_length_3501_cov_7.296866	3	2126	2983	1	C	K07053	3',5'-nucleoside bisphosphate phosphatase [EC:3.1.3.97]								PHP domain [PF02811.22]					0
bin.001.fastaviriomeCPB_datool_assembly_NODE_1505_length_3501_cov_7.296866_4	bin.001.fastaviriomeCPB_datool_assembly	NODE_1505_length_3501_cov_7.296866	4	3026	3442	-1	E															0
bin.001.fastaviriomeCPB_datool_assembly_NODE_1519_length_3481_cov_5.068593_1	bin.001.fastaviriomeCPB_datool_assembly	NODE_1519_length_3481_cov_5.068593	1	1	336	1	E															0
bin.001.fastaviriomeCPB_datool_assembly_NODE_1519_length_3481_cov_5.068593_2	bin.001.fastaviriomeCPB_datool_assembly	NODE_1519_length_3481_cov_5.068593	2	627	1676	1	C	K00145	N-acetyl-gamma-glutamyl-phosphate reductase [EC:1.2.1.38]								Semialdehyde dehydrogenase, dimerisation domain [PF02774.21]; Semialdehyde dehydrogenase, NAD binding domain [PF01118.27]					0
bin.001.fastaviriomeCPB_datool_assembly_NODE_1519_length_3481_cov_5.068593_3	bin.001.fastaviriomeCPB_datool_assembly	NODE_1519_length_3481_cov_5.068593	3	1673	2830	1	C	K00620	glutamate N-acetyltransferase / amino-acid N-acetyltransferase [EC:2.3.1.35 2.3.1.1]	MER1102796	T05	MER1102796 - family T5 unassigned peptidases (Microbacterium sp. TS-1) [T05.UPW]#T05#{peptidase unit: 181-385}~source U2XJZ0~	True	0.844	360.0	5.834e-109	ArgJ family [PF01960.21]					0
bin.001.fastaviriomeCPB_datool_assembly_NODE_1519_length_3481_cov_5.068593_4	bin.001.fastaviriomeCPB_datool_assembly	NODE_1519_length_3481_cov_5.068593	4	2827	3480	1	C	K00930	acetylglutamate kinase [EC:2.7.2.8]								Amino acid kinase family [PF00696.31]					0
bin.001.fastaviriomeCPB_datool_assembly_NODE_151_length_12555_cov_10.057280_1	bin.001.fastaviriomeCPB_datool_assembly	NODE_151_length_12555_cov_10.057280	1	1	522	-1	D										ASCH domain [PF04266.17]					0
bin.001.fastaviriomeCPB_datool_assembly_NODE_151_length_12555_cov_10.057280_2	bin.001.fastaviriomeCPB_datool_assembly	NODE_151_length_12555_cov_10.057280	2	921	1751	1	C	K05602	histidinol-phosphatase [EC:3.1.3.15]								Inositol monophosphatase family [PF00459.28]					0
bin.001.fastaviriomeCPB_datool_assembly_NODE_151_length_12555_cov_10.057280_3	bin.001.fastaviriomeCPB_datool_assembly	NODE_151_length_12555_cov_10.057280	3	1793	2371	1	E															0
bin.001.fastaviriomeCPB_datool_assembly_NODE_151_length_12555_cov_10.057280_4	bin.001.fastaviriomeCPB_datool_assembly	NODE_151_length_12555_cov_10.057280	4	3070	3732	1	C	K09807	uncharacterized protein								Protein of unknown function (DUF541) [PF04402.17]					0
bin.001.fastaviriomeCPB_datool_assembly_NODE_151_length_12555_cov_10.057280_5	bin.001.fastaviriomeCPB_datool_assembly	NODE_151_length_12555_cov_10.057280	5	3744	4220	-1	C	K03664	SsrA-binding protein								SmpB protein [PF01668.21]					0
bin.001.fastaviriomeCPB_datool_assembly_NODE_151_length_12555_cov_10.057280_6	bin.001.fastaviriomeCPB_datool_assembly	NODE_151_length_12555_cov_10.057280	6	4305	5219	-1	C	K09811	cell division transport system permease protein								FtsX extracellular domain [PF18075.4]					0
bin.001.fastaviriomeCPB_datool_assembly_NODE_151_length_12555_cov_10.057280_7	bin.001.fastaviriomeCPB_datool_assembly	NODE_151_length_12555_cov_10.057280	7	5216	6283	-1	C	K09812	cell division transport system ATP-binding protein								ABC transporter [PF00005.30]					0
bin.001.fastaviriomeCPB_datool_assembly_NODE_151_length_12555_cov_10.057280_8	bin.001.fastaviriomeCPB_datool_assembly	NODE_151_length_12555_cov_10.057280	8	6398	7510	-1	C	K02836	peptide chain release factor 2								PCRF domain [PF03462.21]; RF-1 domain [PF00472.23]					0
bin.001.fastaviriomeCPB_datool_assembly_NODE_151_length_12555_cov_10.057280_9	bin.001.fastaviriomeCPB_datool_assembly	NODE_151_length_12555_cov_10.057280	9	7536	8843	1	D										Major Facilitator Superfamily [PF07690.19]; Sugar (and other) transporter [PF00083.27]					0
bin.001.fastaviriomeCPB_datool_assembly_NODE_151_length_12555_cov_10.057280_10	bin.001.fastaviriomeCPB_datool_assembly	NODE_151_length_12555_cov_10.057280	10	9029	9832	-1	C	K13633	AraC family transcriptional regulator, transcriptional activator FtrA	MER0077031	C56	MER0077031 - family C56 non-peptidase homologues (Kribbella flavida) [C56.UNW]#C56#{peptidase unit: 21-179}~source GEBA2500419988~	False	0.499	150.0	1.288e-38	DJ-1/PfpI family [PF01965.27]					0
bin.001.fastaviriomeCPB_datool_assembly_NODE_151_length_12555_cov_10.057280_11	bin.001.fastaviriomeCPB_datool_assembly	NODE_151_length_12555_cov_10.057280	11	9924	10304	-1	D										SnoaL-like polyketide cyclase [PF07366.15]; SnoaL-like domain [PF12680.10]					0
bin.001.fastaviriomeCPB_datool_assembly_NODE_151_length_12555_cov_10.057280_12	bin.001.fastaviriomeCPB_datool_assembly	NODE_151_length_12555_cov_10.057280	12	10476	10856	-1	E															0
bin.001.fastaviriomeCPB_datool_assembly_NODE_151_length_12555_cov_10.057280_13	bin.001.fastaviriomeCPB_datool_assembly	NODE_151_length_12555_cov_10.057280	13	10904	11407	-1	E															0
bin.001.fastaviriomeCPB_datool_assembly_NODE_151_length_12555_cov_10.057280_14	bin.001.fastaviriomeCPB_datool_assembly	NODE_151_length_12555_cov_10.057280	14	11382	11771	-1	E															0
bin.001.fastaviriomeCPB_datool_assembly_NODE_151_length_12555_cov_10.057280_15	bin.001.fastaviriomeCPB_datool_assembly	NODE_151_length_12555_cov_10.057280	15	11775	11966	-1	E															0
bin.001.fastaviriomeCPB_datool_assembly_NODE_151_length_12555_cov_10.057280_16	bin.001.fastaviriomeCPB_datool_assembly	NODE_151_length_12555_cov_10.057280	16	11993	12553	-1	C	K12511	tight adherence protein C													0
bin.001.fastaviriomeCPB_datool_assembly_NODE_1531_length_3461_cov_10.199941_1	bin.001.fastaviriomeCPB_datool_assembly	NODE_1531_length_3461_cov_10.199941	1	1	693	1	C	K04075	tRNA(Ile)-lysidine synthase [EC:6.3.4.19]								PP-loop family [PF01171.23]; TilS substrate binding domain [PF09179.14]					0
bin.001.fastaviriomeCPB_datool_assembly_NODE_1531_length_3461_cov_10.199941_2	bin.001.fastaviriomeCPB_datool_assembly	NODE_1531_length_3461_cov_10.199941	2	665	988	1	E															0
bin.001.fastaviriomeCPB_datool_assembly_NODE_1531_length_3461_cov_10.199941_3	bin.001.fastaviriomeCPB_datool_assembly	NODE_1531_length_3461_cov_10.199941	3	1056	1574	1	E															0
bin.001.fastaviriomeCPB_datool_assembly_NODE_1531_length_3461_cov_10.199941_4	bin.001.fastaviriomeCPB_datool_assembly	NODE_1531_length_3461_cov_10.199941	4	1616	2167	1	C	K00760	hypoxanthine phosphoribosyltransferase [EC:2.4.2.8]								Phosphoribosyl transferase domain [PF00156.30]					0
bin.001.fastaviriomeCPB_datool_assembly_NODE_1531_length_3461_cov_10.199941_5	bin.001.fastaviriomeCPB_datool_assembly	NODE_1531_length_3461_cov_10.199941	5	2267	3460	1	D			MER0258487	M41	MER0258487 - family M41 non-peptidase homologues (Loxodonta africana) [M41.UNW]#M41#{peptidase unit: 32-229}~source GENSCAN00000037143~	False	0.689	157.0	2.133e-39	ATPase family associated with various cellular activities (AAA) [PF00004.32]; Holliday junction DNA helicase RuvB P-loop domain [PF05496.15]; AAA domain (dynein-related subfamily) [PF07728.17]; AAA+ lid domain [PF17862.4]; TIP49 P-loop domain [PF06068.16]; AAA domain (Cdc48 subfamily) [PF07724.17]; Bacterial dnaA protein [PF00308.21]; Sigma-54 interaction domain [PF00158.29]; ATPase family associ…					0
bin.001.fastaviriomeCPB_datool_assembly_NODE_1532_length_3460_cov_10.472540_1	bin.001.fastaviriomeCPB_datool_assembly	NODE_1532_length_3460_cov_10.472540	1	136	978	1	E															0
bin.001.fastaviriomeCPB_datool_assembly_NODE_1532_length_3460_cov_10.472540_2	bin.001.fastaviriomeCPB_datool_assembly	NODE_1532_length_3460_cov_10.472540	2	1061	1441	1	E															0
bin.001.fastaviriomeCPB_datool_assembly_NODE_1532_length_3460_cov_10.472540_3	bin.001.fastaviriomeCPB_datool_assembly	NODE_1532_length_3460_cov_10.472540	3	1462	1773	1	E															0
bin.001.fastaviriomeCPB_datool_assembly_NODE_1532_length_3460_cov_10.472540_4	bin.001.fastaviriomeCPB_datool_assembly	NODE_1532_length_3460_cov_10.472540	4	1879	2769	1	D										HNH endonuclease [PF01844.26]; HNH endonuclease [PF14279.9]; HNH endonuclease [PF13395.9]					0
bin.001.fastaviriomeCPB_datool_assembly_NODE_1532_length_3460_cov_10.472540_5	bin.001.fastaviriomeCPB_datool_assembly	NODE_1532_length_3460_cov_10.472540	5	2787	3458	1	E															0
bin.001.fastaviriomeCPB_datool_assembly_NODE_155_length_12372_cov_8.282780_1	bin.001.fastaviriomeCPB_datool_assembly	NODE_155_length_12372_cov_8.282780	1	2	1150	-1	C	K08221	MFS transporter, ACDE family, multidrug resistance protein													0
bin.001.fastaviriomeCPB_datool_assembly_NODE_155_length_12372_cov_8.282780_2	bin.001.fastaviriomeCPB_datool_assembly	NODE_155_length_12372_cov_8.282780	2	1147	1578	-1	D										Winged helix DNA-binding domain [PF13463.9]; MarR family [PF01047.25]; MarR family [PF12802.10]					0
bin.001.fastaviriomeCPB_datool_assembly_NODE_155_length_12372_cov_8.282780_3	bin.001.fastaviriomeCPB_datool_assembly	NODE_155_length_12372_cov_8.282780	3	1644	1898	-1	E															0
bin.001.fastaviriomeCPB_datool_assembly_NODE_155_length_12372_cov_8.282780_4	bin.001.fastaviriomeCPB_datool_assembly	NODE_155_length_12372_cov_8.282780	4	1942	3363	1	C	K00697	trehalose 6-phosphate synthase [EC:2.4.1.15 2.4.1.347]								Glycosyltransferase family 20 [PF00982.24]	GT20	GT20 alpha,alpha-trehalose-phosphate synthase [UDP-forming] (EC 2.4.1.15); Glucosylglycerol-phosphate synthase (EC 2.4.1.213); trehalose-6-P phosphatase (EC 3.1.3.12); [retaining] GDP-valeniol: validamine 7-phosphate valeniolyltransferase (EC 2.-.-.-)	2.4.1.15,2.4.1.213,2.-.-.-,3.1.3.12	GT20.hmm	0
bin.001.fastaviriomeCPB_datool_assembly_NODE_155_length_12372_cov_8.282780_5	bin.001.fastaviriomeCPB_datool_assembly	NODE_155_length_12372_cov_8.282780	5	3360	4133	1	C	K01087	trehalose 6-phosphate phosphatase [EC:3.1.3.12]								Trehalose-phosphatase [PF02358.19]					0
bin.001.fastaviriomeCPB_datool_assembly_NODE_155_length_12372_cov_8.282780_6	bin.001.fastaviriomeCPB_datool_assembly	NODE_155_length_12372_cov_8.282780	6	4143	5882	1	C	K01687	dihydroxy-acid dehydratase [EC:4.2.1.9]								Dehydratase family [PF00920.24]					0
bin.001.fastaviriomeCPB_datool_assembly_NODE_155_length_12372_cov_8.282780_7	bin.001.fastaviriomeCPB_datool_assembly	NODE_155_length_12372_cov_8.282780	7	5920	7728	1	C	K01652	acetolactate synthase I/II/III large subunit [EC:2.2.1.6]								Thiamine pyrophosphate enzyme, N-terminal TPP binding domain [PF02776.21]; Thiamine pyrophosphate enzyme, central domain [PF00205.25]; Thiamine pyrophosphate enzyme, C-terminal TPP binding domain [PF02775.24]					0
bin.001.fastaviriomeCPB_datool_assembly_NODE_155_length_12372_cov_8.282780_8	bin.001.fastaviriomeCPB_datool_assembly	NODE_155_length_12372_cov_8.282780	8	7731	8240	1	C	K01653	acetolactate synthase I/III small subunit [EC:2.2.1.6]								ACT domain [PF13710.9]; Small subunit of acetolactate synthase [PF10369.12]; ACT domain [PF01842.28]					0
bin.001.fastaviriomeCPB_datool_assembly_NODE_155_length_12372_cov_8.282780_9	bin.001.fastaviriomeCPB_datool_assembly	NODE_155_length_12372_cov_8.282780	9	8282	9307	1	C	K00053	ketol-acid reductoisomerase [EC:1.1.1.86]								Acetohydroxy acid isomeroreductase, NADPH-binding domain [PF07991.15]; Acetohydroxy acid isomeroreductase, catalytic domain [PF01450.22]					0
bin.001.fastaviriomeCPB_datool_assembly_NODE_155_length_12372_cov_8.282780_10	bin.001.fastaviriomeCPB_datool_assembly	NODE_155_length_12372_cov_8.282780	10	9481	10005	1	E															0
bin.001.fastaviriomeCPB_datool_assembly_NODE_155_length_12372_cov_8.282780_11	bin.001.fastaviriomeCPB_datool_assembly	NODE_155_length_12372_cov_8.282780	11	10002	10361	1	E															0
bin.001.fastaviriomeCPB_datool_assembly_NODE_155_length_12372_cov_8.282780_12	bin.001.fastaviriomeCPB_datool_assembly	NODE_155_length_12372_cov_8.282780	12	10527	12131	1	C	K00058	D-3-phosphoglycerate dehydrogenase / 2-oxoglutarate reductase [EC:1.1.1.95 1.1.1.399]								D-isomer specific 2-hydroxyacid dehydrogenase, NAD binding domain [PF02826.22]; D-isomer specific 2-hydroxyacid dehydrogenase, catalytic domain [PF00389.33]; D-3-phosphoglycerate dehydrogenase intervening domain [PF19304.2]; S-adenosyl-L-homocysteine hydrolase, NAD binding domain [PF00670.24]; NAD binding domain of 6-phosphogluconate dehydrogenase [PF03446.18]					0
bin.001.fastaviriomeCPB_datool_assembly_NODE_155_length_12372_cov_8.282780_13	bin.001.fastaviriomeCPB_datool_assembly	NODE_155_length_12372_cov_8.282780	13	12241	12372	-1	E															0
bin.001.fastaviriomeCPB_datool_assembly_NODE_1574_length_3407_cov_7.184964_1	bin.001.fastaviriomeCPB_datool_assembly	NODE_1574_length_3407_cov_7.184964	1	2	1108	-1	E															0
bin.001.fastaviriomeCPB_datool_assembly_NODE_1574_length_3407_cov_7.184964_2	bin.001.fastaviriomeCPB_datool_assembly	NODE_1574_length_3407_cov_7.184964	2	1111	1401	-1	E															0
bin.001.fastaviriomeCPB_datool_assembly_NODE_1574_length_3407_cov_7.184964_3	bin.001.fastaviriomeCPB_datool_assembly	NODE_1574_length_3407_cov_7.184964	3	1522	1902	1	C	K03704	cold shock protein								'Cold-shock' DNA-binding domain [PF00313.25]					0
bin.001.fastaviriomeCPB_datool_assembly_NODE_1574_length_3407_cov_7.184964_4	bin.001.fastaviriomeCPB_datool_assembly	NODE_1574_length_3407_cov_7.184964	4	1886	2518	1	D										Protein of unknown function (DUF3027) [PF11228.11]					0
bin.001.fastaviriomeCPB_datool_assembly_NODE_1574_length_3407_cov_7.184964_5	bin.001.fastaviriomeCPB_datool_assembly	NODE_1574_length_3407_cov_7.184964	5	2571	3407	-1	C	K00831	phosphoserine aminotransferase [EC:2.6.1.52]								Aminotransferase class-V [PF00266.22]					0
bin.001.fastaviriomeCPB_datool_assembly_NODE_1579_length_3396_cov_6.492368_1	bin.001.fastaviriomeCPB_datool_assembly	NODE_1579_length_3396_cov_6.492368	1	1	468	-1	D										Putative cyclase [PF04199.16]					0
bin.001.fastaviriomeCPB_datool_assembly_NODE_1579_length_3396_cov_6.492368_2	bin.001.fastaviriomeCPB_datool_assembly	NODE_1579_length_3396_cov_6.492368	2	630	1340	-1	E															0
bin.001.fastaviriomeCPB_datool_assembly_NODE_1579_length_3396_cov_6.492368_3	bin.001.fastaviriomeCPB_datool_assembly	NODE_1579_length_3396_cov_6.492368	3	1586	2767	1	C	K00549	5-methyltetrahydropteroyltriglutamate--homocysteine methyltransferase [EC:2.1.1.14]								Cobalamin-independent synthase, Catalytic domain [PF01717.21]					0
bin.001.fastaviriomeCPB_datool_assembly_NODE_1579_length_3396_cov_6.492368_4	bin.001.fastaviriomeCPB_datool_assembly	NODE_1579_length_3396_cov_6.492368	4	3034	3396	1	D										Bacterial regulatory proteins, gntR family [PF00392.24]					0
bin.001.fastaviriomeCPB_datool_assembly_NODE_1597_length_3379_cov_6.302347_1	bin.001.fastaviriomeCPB_datool_assembly	NODE_1597_length_3379_cov_6.302347	1	1	360	1	E															0
bin.001.fastaviriomeCPB_datool_assembly_NODE_1597_length_3379_cov_6.302347_2	bin.001.fastaviriomeCPB_datool_assembly	NODE_1597_length_3379_cov_6.302347	2	524	1324	-1	E															0
bin.001.fastaviriomeCPB_datool_assembly_NODE_1597_length_3379_cov_6.302347_3	bin.001.fastaviriomeCPB_datool_assembly	NODE_1597_length_3379_cov_6.302347	3	1529	2380	1	D										N,N dimethylarginine dimethylhydrolase, eukaryotic [PF19420.2]; Arginine deiminase [PF02274.20]					0
bin.001.fastaviriomeCPB_datool_assembly_NODE_1597_length_3379_cov_6.302347_4	bin.001.fastaviriomeCPB_datool_assembly	NODE_1597_length_3379_cov_6.302347	4	2377	3378	1	C	K00819	ornithine--oxo-acid transaminase [EC:2.6.1.13]								Aminotransferase class-III [PF00202.24]					0
bin.001.fastaviriomeCPB_datool_assembly_NODE_15_length_32938_cov_24.463218_1	bin.001.fastaviriomeCPB_datool_assembly	NODE_15_length_32938_cov_24.463218	1	2	1255	1	C	K01005	polyisoprenyl-teichoic acid--peptidoglycan teichoic acid transferase [EC:2.7.8.-]								LytR_cpsA_psr family [PF03816.17]					0
bin.001.fastaviriomeCPB_datool_assembly_NODE_15_length_32938_cov_24.463218_2	bin.001.fastaviriomeCPB_datool_assembly	NODE_15_length_32938_cov_24.463218	2	1260	2375	1	D										Glycosyl transferases group 1 [PF00534.23]; Glycosyl transferases group 1 [PF13692.9]					0
bin.001.fastaviriomeCPB_datool_assembly_NODE_15_length_32938_cov_24.463218_3	bin.001.fastaviriomeCPB_datool_assembly	NODE_15_length_32938_cov_24.463218	3	2395	3306	1	D										Glycosyltransferase like family 2 [PF13641.9]; Glycosyl transferase family 2 [PF00535.29]; Glycosyltransferase like family 2 [PF10111.12]					0
bin.001.fastaviriomeCPB_datool_assembly_NODE_15_length_32938_cov_24.463218_4	bin.001.fastaviriomeCPB_datool_assembly	NODE_15_length_32938_cov_24.463218	4	3357	5663	1	E															0
bin.001.fastaviriomeCPB_datool_assembly_NODE_15_length_32938_cov_24.463218_5	bin.001.fastaviriomeCPB_datool_assembly	NODE_15_length_32938_cov_24.463218	5	5660	7228	1	D										Predicted membrane protein (DUF2142) [PF09913.12]					0
bin.001.fastaviriomeCPB_datool_assembly_NODE_15_length_32938_cov_24.463218_6	bin.001.fastaviriomeCPB_datool_assembly	NODE_15_length_32938_cov_24.463218	6	7315	8139	1	D										Glycosyl transferase family 2 [PF00535.29]; Glycosyltransferase like family 2 [PF13641.9]					0
bin.001.fastaviriomeCPB_datool_assembly_NODE_15_length_32938_cov_24.463218_7	bin.001.fastaviriomeCPB_datool_assembly	NODE_15_length_32938_cov_24.463218	7	8136	8528	1	D										Uncharacterized conserved protein (DUF2304) [PF10066.12]					0
bin.001.fastaviriomeCPB_datool_assembly_NODE_15_length_32938_cov_24.463218_8	bin.001.fastaviriomeCPB_datool_assembly	NODE_15_length_32938_cov_24.463218	8	8531	8974	-1	D										GtrA-like protein [PF04138.17]					0
bin.001.fastaviriomeCPB_datool_assembly_NODE_15_length_32938_cov_24.463218_9	bin.001.fastaviriomeCPB_datool_assembly	NODE_15_length_32938_cov_24.463218	9	8971	11199	-1	C	K23987	dTDP-4-dehydrorhamnose 3,5-epimerase/reductase [EC:5.1.3.13 1.1.1.133]								RmlD substrate binding domain [PF04321.20]; dTDP-4-dehydrorhamnose 3,5-epimerase [PF00908.20]; NAD dependent epimerase/dehydratase family [PF01370.24]; GDP-mannose 4,6 dehydratase [PF16363.8]					0
bin.001.fastaviriomeCPB_datool_assembly_NODE_15_length_32938_cov_24.463218_10	bin.001.fastaviriomeCPB_datool_assembly	NODE_15_length_32938_cov_24.463218	10	11202	12200	-1	C	K01710	dTDP-glucose 4,6-dehydratase [EC:4.2.1.46]								GDP-mannose 4,6 dehydratase [PF16363.8]; NAD dependent epimerase/dehydratase family [PF01370.24]; 3-beta hydroxysteroid dehydrogenase/isomerase family [PF01073.22]; RmlD substrate binding domain [PF04321.20]; Male sterility protein [PF07993.15]; Polysaccharide biosynthesis protein [PF02719.18]; NAD(P)H-binding [PF13460.9]					0
bin.001.fastaviriomeCPB_datool_assembly_NODE_15_length_32938_cov_24.463218_11	bin.001.fastaviriomeCPB_datool_assembly	NODE_15_length_32938_cov_24.463218	11	12200	13069	-1	C	K00973	glucose-1-phosphate thymidylyltransferase [EC:2.7.7.24]								Nucleotidyl transferase [PF00483.26]; MobA-like NTP transferase domain [PF12804.10]; 2-C-methyl-D-erythritol 4-phosphate cytidylyltransferase [PF01128.22]					0
bin.001.fastaviriomeCPB_datool_assembly_NODE_15_length_32938_cov_24.463218_12	bin.001.fastaviriomeCPB_datool_assembly	NODE_15_length_32938_cov_24.463218	12	13102	14076	-1	C	K16870	N-acetylglucosaminyl-diphospho-decaprenol L-rhamnosyltransferase [EC:2.4.1.289]								Glycosyltransferase like family 2 [PF13641.9]; Glycosyl transferase family 2 [PF00535.29]; Glycosyltransferase like family 2 [PF10111.12]	GT2_Glycos_transf_2	GT2 cellulose synthase (EC 2.4.1.12); chitin synthase (EC 2.4.1.16); dolichyl-phosphate beta-D-mannosyltransferase (EC 2.4.1.83); dolichyl-phosphate beta-glucosyltransferase (EC 2.4.1.117); N-acetylglucosaminyltransferase (EC 2.4.1.-); N-acetylgalactosaminyltransferase (EC 2.4.1.-); hyaluronan synthase (EC 2.4.1.212); chitin oligosaccharide synthase (EC 2.4.1.-); beta-1,3-glucan synthase (EC 2.4.…		GT2_Glycos_transf_2.hmm	0
bin.001.fastaviriomeCPB_datool_assembly_NODE_15_length_32938_cov_24.463218_13	bin.001.fastaviriomeCPB_datool_assembly	NODE_15_length_32938_cov_24.463218	13	14161	15156	1	D										Glycosyltransferase like family 2 [PF13641.9]; Glycosyl transferase family 2 [PF00535.29]					0
bin.001.fastaviriomeCPB_datool_assembly_NODE_15_length_32938_cov_24.463218_14	bin.001.fastaviriomeCPB_datool_assembly	NODE_15_length_32938_cov_24.463218	14	15157	16380	-1	E															0
bin.001.fastaviriomeCPB_datool_assembly_NODE_15_length_32938_cov_24.463218_15	bin.001.fastaviriomeCPB_datool_assembly	NODE_15_length_32938_cov_24.463218	15	16591	18501	1	D										Rhamnan synthesis protein F [PF05045.15]					0
bin.001.fastaviriomeCPB_datool_assembly_NODE_15_length_32938_cov_24.463218_16	bin.001.fastaviriomeCPB_datool_assembly	NODE_15_length_32938_cov_24.463218	16	18498	20435	1	C	K07272	rhamnosyltransferase [EC:2.4.1.-]								Rhamnan synthesis protein F [PF05045.15]					0
bin.001.fastaviriomeCPB_datool_assembly_NODE_15_length_32938_cov_24.463218_17	bin.001.fastaviriomeCPB_datool_assembly	NODE_15_length_32938_cov_24.463218	17	20439	22601	-1	E															0
bin.001.fastaviriomeCPB_datool_assembly_NODE_15_length_32938_cov_24.463218_18	bin.001.fastaviriomeCPB_datool_assembly	NODE_15_length_32938_cov_24.463218	18	22598	23734	-1	D										Glycosyl transferases group 1 [PF00534.23]; Glycosyl transferases group 1 [PF13692.9]; Glycosyltransferase Family 4 [PF13439.9]; Glycosyl transferase 4-like domain [PF13579.9]	GT4	GT4 sucrose synthase (EC 2.4.1.13); sucrose-phosphate synthase (EC 2.4.1.14); alpha-glucosyltransferase (EC 2.4.1.52); lipopolysaccharide N-acetylglucosaminyltransferase (EC 2.4.1.56); phosphatidylinositol alpha-mannosyltransferase (EC 2.4.1.57); GDP-Man: Man1GlcNAc2-PP-dolichol alpha-1,3-mannosyltransferase (EC 2.4.1.132); GDP-Man: Man3GlcNAc2-PP-dolichol/Man4GlcNAc2-PP-dolichol alpha-1,2-mannos…	2.4.1.131,2.4.1.13,2.4.1.14,2.4.1.157,2.4.1.198,2.4.1.208,2.4.1.21,2.4.1.231,2.4.1.241,2.4.1.245,2.4.1.252,2.4.1.257,2.4.1.270,2.4.1.283,2.4.1.285,2.4.1.290,2.4.1.342,2.4.1.57,2.4.1.-,2.4.2.-,2.4.1.132	GT4.hmm	0
bin.001.fastaviriomeCPB_datool_assembly_NODE_15_length_32938_cov_24.463218_19	bin.001.fastaviriomeCPB_datool_assembly	NODE_15_length_32938_cov_24.463218	19	23742	24941	-1	D										Glycosyl transferase family 2 [PF00535.29]	GT2_Glycos_transf_2	GT2 cellulose synthase (EC 2.4.1.12); chitin synthase (EC 2.4.1.16); dolichyl-phosphate beta-D-mannosyltransferase (EC 2.4.1.83); dolichyl-phosphate beta-glucosyltransferase (EC 2.4.1.117); N-acetylglucosaminyltransferase (EC 2.4.1.-); N-acetylgalactosaminyltransferase (EC 2.4.1.-); hyaluronan synthase (EC 2.4.1.212); chitin oligosaccharide synthase (EC 2.4.1.-); beta-1,3-glucan synthase (EC 2.4.…		GT2_Glycos_transf_2.hmm	0
bin.001.fastaviriomeCPB_datool_assembly_NODE_15_length_32938_cov_24.463218_20	bin.001.fastaviriomeCPB_datool_assembly	NODE_15_length_32938_cov_24.463218	20	24951	26141	-1	D										Glycosyl transferases group 1 [PF00534.23]; Glycosyl transferases group 1 [PF13692.9]	GT4	GT4 sucrose synthase (EC 2.4.1.13); sucrose-phosphate synthase (EC 2.4.1.14); alpha-glucosyltransferase (EC 2.4.1.52); lipopolysaccharide N-acetylglucosaminyltransferase (EC 2.4.1.56); phosphatidylinositol alpha-mannosyltransferase (EC 2.4.1.57); GDP-Man: Man1GlcNAc2-PP-dolichol alpha-1,3-mannosyltransferase (EC 2.4.1.132); GDP-Man: Man3GlcNAc2-PP-dolichol/Man4GlcNAc2-PP-dolichol alpha-1,2-mannos…	2.4.1.131,2.4.1.13,2.4.1.14,2.4.1.157,2.4.1.198,2.4.1.208,2.4.1.21,2.4.1.231,2.4.1.241,2.4.1.245,2.4.1.252,2.4.1.257,2.4.1.270,2.4.1.283,2.4.1.285,2.4.1.290,2.4.1.342,2.4.1.57,2.4.1.-,2.4.2.-,2.4.1.132	GT4.hmm	0
bin.001.fastaviriomeCPB_datool_assembly_NODE_15_length_32938_cov_24.463218_21	bin.001.fastaviriomeCPB_datool_assembly	NODE_15_length_32938_cov_24.463218	21	26144	28105	-1	D										Family of unknown function (DUF6541) [PF20176.1]					0
bin.001.fastaviriomeCPB_datool_assembly_NODE_15_length_32938_cov_24.463218_22	bin.001.fastaviriomeCPB_datool_assembly	NODE_15_length_32938_cov_24.463218	22	28236	29372	1	C	K01854	UDP-galactopyranose mutase [EC:5.4.99.9]								UDP-galactopyranose mutase [PF03275.16]; Flavin containing amine oxidoreductase [PF01593.27]; NAD(P)-binding Rossmann-like domain [PF13450.9]; FAD dependent oxidoreductase [PF01266.27]; FAD dependent oxidoreductase [PF12831.10]					0
bin.001.fastaviriomeCPB_datool_assembly_NODE_15_length_32938_cov_24.463218_23	bin.001.fastaviriomeCPB_datool_assembly	NODE_15_length_32938_cov_24.463218	23	29456	30361	1	E															0
bin.001.fastaviriomeCPB_datool_assembly_NODE_15_length_32938_cov_24.463218_24	bin.001.fastaviriomeCPB_datool_assembly	NODE_15_length_32938_cov_24.463218	24	30367	31593	1	C	K09691	lipopolysaccharide transport system ATP-binding protein								ABC transporter [PF00005.30]; Wzt C-terminal domain [PF14524.9]					0
bin.001.fastaviriomeCPB_datool_assembly_NODE_15_length_32938_cov_24.463218_25	bin.001.fastaviriomeCPB_datool_assembly	NODE_15_length_32938_cov_24.463218	25	31762	32760	1	D										Protein of unknown function (DUF616) [PF04765.16]					0
bin.001.fastaviriomeCPB_datool_assembly_NODE_1624_length_3362_cov_6.371031_1	bin.001.fastaviriomeCPB_datool_assembly	NODE_1624_length_3362_cov_6.371031	1	90	1235	1	D										Polysaccharide deacetylase [PF01522.24]					0
bin.001.fastaviriomeCPB_datool_assembly_NODE_1624_length_3362_cov_6.371031_2	bin.001.fastaviriomeCPB_datool_assembly	NODE_1624_length_3362_cov_6.371031	2	1355	2488	1	C	K00721	dolichol-phosphate mannosyltransferase [EC:2.4.1.83]								Glycosyl transferase family 2 [PF00535.29]; Glycosyltransferase like family 2 [PF13641.9]; GtrA-like protein [PF04138.17]	GT2_Glycos_transf_2	GT2 cellulose synthase (EC 2.4.1.12); chitin synthase (EC 2.4.1.16); dolichyl-phosphate beta-D-mannosyltransferase (EC 2.4.1.83); dolichyl-phosphate beta-glucosyltransferase (EC 2.4.1.117); N-acetylglucosaminyltransferase (EC 2.4.1.-); N-acetylgalactosaminyltransferase (EC 2.4.1.-); hyaluronan synthase (EC 2.4.1.212); chitin oligosaccharide synthase (EC 2.4.1.-); beta-1,3-glucan synthase (EC 2.4.…		GT2_Glycos_transf_2.hmm	0
bin.001.fastaviriomeCPB_datool_assembly_NODE_1624_length_3362_cov_6.371031_3	bin.001.fastaviriomeCPB_datool_assembly	NODE_1624_length_3362_cov_6.371031	3	2485	2751	1	C	K18917	mycoredoxin [EC:1.20.4.3]								Glutaredoxin [PF00462.27]					0
bin.001.fastaviriomeCPB_datool_assembly_NODE_1624_length_3362_cov_6.371031_4	bin.001.fastaviriomeCPB_datool_assembly	NODE_1624_length_3362_cov_6.371031	4	2884	3360	1	E															0
bin.001.fastaviriomeCPB_datool_assembly_NODE_1629_length_3356_cov_8.207513_1	bin.001.fastaviriomeCPB_datool_assembly	NODE_1629_length_3356_cov_8.207513	1	1	885	-1	D										AAA lid domain [PF17871.4]; ATPase family associated with various cellular activities (AAA) [PF00004.32]					0
bin.001.fastaviriomeCPB_datool_assembly_NODE_1629_length_3356_cov_8.207513_2	bin.001.fastaviriomeCPB_datool_assembly	NODE_1629_length_3356_cov_8.207513	2	1042	1335	1	D										Excreted virulence factor EspC, type VII ESX diderm [PF10824.11]					0
bin.001.fastaviriomeCPB_datool_assembly_NODE_1629_length_3356_cov_8.207513_3	bin.001.fastaviriomeCPB_datool_assembly	NODE_1629_length_3356_cov_8.207513	3	1332	2738	1	E															0
bin.001.fastaviriomeCPB_datool_assembly_NODE_1629_length_3356_cov_8.207513_4	bin.001.fastaviriomeCPB_datool_assembly	NODE_1629_length_3356_cov_8.207513	4	2735	3316	1	E															0
bin.001.fastaviriomeCPB_datool_assembly_NODE_162_length_12051_cov_11.147299_1	bin.001.fastaviriomeCPB_datool_assembly	NODE_162_length_12051_cov_11.147299	1	2	274	-1	E															0
bin.001.fastaviriomeCPB_datool_assembly_NODE_162_length_12051_cov_11.147299_2	bin.001.fastaviriomeCPB_datool_assembly	NODE_162_length_12051_cov_11.147299	2	354	962	1	E															0
bin.001.fastaviriomeCPB_datool_assembly_NODE_162_length_12051_cov_11.147299_3	bin.001.fastaviriomeCPB_datool_assembly	NODE_162_length_12051_cov_11.147299	3	1180	1668	-1	C	K09767	cyclic-di-GMP-binding protein								Protein of unknown function (DUF520) [PF04461.16]					0
bin.001.fastaviriomeCPB_datool_assembly_NODE_162_length_12051_cov_11.147299_4	bin.001.fastaviriomeCPB_datool_assembly	NODE_162_length_12051_cov_11.147299	4	1855	2340	1	D										FBP C-terminal treble-clef zinc-finger [PF16571.8]					1
bin.001.fastaviriomeCPB_datool_assembly_NODE_162_length_12051_cov_11.147299_5	bin.001.fastaviriomeCPB_datool_assembly	NODE_162_length_12051_cov_11.147299	5	2580	3050	-1	D										MerR HTH family regulatory protein [PF13411.9]; MerR family regulatory protein [PF00376.26]; MerR, DNA binding [PF09278.14]					0
bin.001.fastaviriomeCPB_datool_assembly_NODE_162_length_12051_cov_11.147299_6	bin.001.fastaviriomeCPB_datool_assembly	NODE_162_length_12051_cov_11.147299	6	3070	3972	-1	D										short chain dehydrogenase [PF00106.28]; Enoyl-(Acyl carrier protein) reductase [PF13561.9]; KR domain [PF08659.13]					0
bin.001.fastaviriomeCPB_datool_assembly_NODE_162_length_12051_cov_11.147299_7	bin.001.fastaviriomeCPB_datool_assembly	NODE_162_length_12051_cov_11.147299	7	4024	5175	-1	D										ROK family [PF00480.23]					0
bin.001.fastaviriomeCPB_datool_assembly_NODE_162_length_12051_cov_11.147299_8	bin.001.fastaviriomeCPB_datool_assembly	NODE_162_length_12051_cov_11.147299	8	5323	6627	1	C	K10117	raffinose/stachyose/melibiose transport system substrate-binding protein								Bacterial extracellular solute-binding protein [PF01547.28]; Bacterial extracellular solute-binding protein [PF13416.9]					0
bin.001.fastaviriomeCPB_datool_assembly_NODE_162_length_12051_cov_11.147299_9	bin.001.fastaviriomeCPB_datool_assembly	NODE_162_length_12051_cov_11.147299	9	6692	7633	1	C	K02025	multiple sugar transport system permease protein								Binding-protein-dependent transport system inner membrane component [PF00528.25]					0
bin.001.fastaviriomeCPB_datool_assembly_NODE_162_length_12051_cov_11.147299_10	bin.001.fastaviriomeCPB_datool_assembly	NODE_162_length_12051_cov_11.147299	10	7630	8538	1	D										Binding-protein-dependent transport system inner membrane component [PF00528.25]					0
bin.001.fastaviriomeCPB_datool_assembly_NODE_162_length_12051_cov_11.147299_11	bin.001.fastaviriomeCPB_datool_assembly	NODE_162_length_12051_cov_11.147299	11	8535	10247	1	C	K01182	oligo-1,6-glucosidase [EC:3.2.1.10]								Alpha amylase, catalytic domain [PF00128.27]; Domain of unknown function (DUF3459) [PF11941.11]; Maltogenic Amylase, C-terminal domain [PF16657.8]	GH13; GH13_10; GH13_13; GH13_14; GH13_16; GH13_17; GH13_18; GH13_1; GH13_20; GH13_21; GH13_23; GH13_29; GH13_2; GH13_30; GH13_31; GH13_35; GH13_36; GH13_39; GH13_40; GH13_41; GH13_4	GH13 alpha-amylase (EC 3.2.1.1); pullulanase (EC 3.2.1.41); cyclomaltodextrin glucanotransferase (EC 2.4.1.19); cyclomaltodextrinase (EC 3.2.1.54); trehalose-6-phosphate hydrolase (EC 3.2.1.93); oligo-alpha-glucosidase (EC 3.2.1.10); maltogenic amylase (EC 3.2.1.133); neopullulanase (EC 3.2.1.135); alpha-glucosidase (EC 3.2.1.20); maltotetraose-forming alpha-amylase (EC 3.2.1.60); isoamylase (EC …	2.4.1.25,2.4.1.-,3.2.1.1,3.2.1.133,3.2.1.135,3.2.1.20,3.2.1.2,3.2.1.41,3.2.1.54; 2.4.1.25,3.2.1.1,3.2.1.116; 3.2.1.1,3.2.1.141; 3.2.1.41,3.2.1.68; 3.2.1.1,3.2.1.20,3.2.1.41,3.2.1.68; 5.4.99.16; 3.2.1.20,3.2.1.48; 2.4.1.329,2.4.1.352,2.4.1.359,2.4.1.7,2.4.1.-; 2.4.1.19,2.4.1.-,3.2.1.116,3.2.1.133,3.2.1.1; 3.2.1.1,3.2.1.133,3.2.1.135,3.2.1.41,3.2.1.54,3.2.1.-; 3.2.1.20; 2.4.1.-,3.2.1.10,3.2.1.20,3.…	GH13_31.hmm	0
bin.001.fastaviriomeCPB_datool_assembly_NODE_162_length_12051_cov_11.147299_12	bin.001.fastaviriomeCPB_datool_assembly	NODE_162_length_12051_cov_11.147299	12	10296	12050	1	D										Glycosyl hydrolase family 49 N-terminal Ig-like domain [PF17433.5]; Glycosyl hydrolase family 49 [PF03718.16]; Isopullulanase beta-solenoid repeat [PF18783.4]; Beta solenoid repeat from Dextranase [PF18841.4]	GH49	GH49 dextranase (EC 3.2.1.11); isopullulanase (EC 3.2.1.57); dextran 1,6-alpha-isomaltotriosidase (EC 3.2.1.95); sulfated arabinan endo-1,4-beta-L-arabinanase (EC 3.2.1.-)	3.2.1.11,3.2.1.57,3.2.1.95,3.2.1.-	GH49.hmm	0
bin.001.fastaviriomeCPB_datool_assembly_NODE_1637_length_3346_cov_8.299605_1	bin.001.fastaviriomeCPB_datool_assembly	NODE_1637_length_3346_cov_8.299605	1	1	1998	1	C	K03702	excinuclease ABC subunit B								Type III restriction enzyme, res subunit [PF04851.18]; UvrB interaction domain [PF17757.4]; Ultra-violet resistance protein B [PF12344.11]; Helicase conserved C-terminal domain [PF00271.34]					0
bin.001.fastaviriomeCPB_datool_assembly_NODE_1637_length_3346_cov_8.299605_2	bin.001.fastaviriomeCPB_datool_assembly	NODE_1637_length_3346_cov_8.299605	2	2114	3346	1	C	K01928	UDP-N-acetylmuramoyl-L-alanyl-D-glutamate--2,6-diaminopimelate ligase [EC:6.3.2.13]								Mur ligase middle domain [PF08245.15]; Mur ligase family, glutamate ligase domain [PF02875.24]					0
bin.001.fastaviriomeCPB_datool_assembly_NODE_1652_length_3332_cov_6.929204_1	bin.001.fastaviriomeCPB_datool_assembly	NODE_1652_length_3332_cov_6.929204	1	2	265	1	C	K00640	serine O-acetyltransferase [EC:2.3.1.30]													0
bin.001.fastaviriomeCPB_datool_assembly_NODE_1652_length_3332_cov_6.929204_2	bin.001.fastaviriomeCPB_datool_assembly	NODE_1652_length_3332_cov_6.929204	2	504	1070	1	D			MER0196905	M38	MER0196905 - family M38 non-peptidase homologues (Conexibacter woesei) [M38.UNW]#M38#{peptidase unit: 142-500}~source ADB50753~	False	0.291	72.0	3.768e-13	Amidohydrolase family [PF07969.14]; Amidohydrolase family [PF01979.23]					0
bin.001.fastaviriomeCPB_datool_assembly_NODE_1652_length_3332_cov_6.929204_3	bin.001.fastaviriomeCPB_datool_assembly	NODE_1652_length_3332_cov_6.929204	3	1084	1485	-1	D										Mycobacterial 4 TMS phage holin, superfamily IV [PF04020.16]					0
bin.001.fastaviriomeCPB_datool_assembly_NODE_1652_length_3332_cov_6.929204_4	bin.001.fastaviriomeCPB_datool_assembly	NODE_1652_length_3332_cov_6.929204	4	1522	2604	-1	C	K02835	peptide chain release factor 1								PCRF domain [PF03462.21]; RF-1 domain [PF00472.23]					0
bin.001.fastaviriomeCPB_datool_assembly_NODE_1652_length_3332_cov_6.929204_5	bin.001.fastaviriomeCPB_datool_assembly	NODE_1652_length_3332_cov_6.929204	5	2615	3331	-1	C	K03628	transcription termination factor Rho								ATP synthase alpha/beta family, nucleotide-binding domain [PF00006.28]					0
bin.001.fastaviriomeCPB_datool_assembly_NODE_1671_length_3316_cov_13.434836_1	bin.001.fastaviriomeCPB_datool_assembly	NODE_1671_length_3316_cov_13.434836	1	67	1857	1	C	K01895	acetyl-CoA synthetase [EC:6.2.1.1]								AMP-binding enzyme [PF00501.31]; AMP-binding enzyme C-terminal domain [PF13193.9]; Acetyl-coenzyme A synthetase N-terminus [PF16177.8]					0
bin.001.fastaviriomeCPB_datool_assembly_NODE_1671_length_3316_cov_13.434836_2	bin.001.fastaviriomeCPB_datool_assembly	NODE_1671_length_3316_cov_13.434836	2	1902	2519	-1	E															0
bin.001.fastaviriomeCPB_datool_assembly_NODE_1671_length_3316_cov_13.434836_3	bin.001.fastaviriomeCPB_datool_assembly	NODE_1671_length_3316_cov_13.434836	3	2624	3316	1	E															0
bin.001.fastaviriomeCPB_datool_assembly_NODE_1678_length_3311_cov_5.513206_1	bin.001.fastaviriomeCPB_datool_assembly	NODE_1678_length_3311_cov_5.513206	1	2	865	1	E															0
bin.001.fastaviriomeCPB_datool_assembly_NODE_1678_length_3311_cov_5.513206_2	bin.001.fastaviriomeCPB_datool_assembly	NODE_1678_length_3311_cov_5.513206	2	871	1755	-1	E															0
bin.001.fastaviriomeCPB_datool_assembly_NODE_1678_length_3311_cov_5.513206_3	bin.001.fastaviriomeCPB_datool_assembly	NODE_1678_length_3311_cov_5.513206	3	1796	2545	1	C	K01834	2,3-bisphosphoglycerate-dependent phosphoglycerate mutase [EC:5.4.2.11]								Histidine phosphatase superfamily (branch 1) [PF00300.25]					0
bin.001.fastaviriomeCPB_datool_assembly_NODE_1678_length_3311_cov_5.513206_4	bin.001.fastaviriomeCPB_datool_assembly	NODE_1678_length_3311_cov_5.513206	4	2615	3310	-1	C	K02039	phosphate transport system protein								PhoU domain [PF01895.22]					0
bin.001.fastaviriomeCPB_datool_assembly_NODE_1706_length_3284_cov_5.788479_1	bin.001.fastaviriomeCPB_datool_assembly	NODE_1706_length_3284_cov_5.788479	1	24	1346	-1	C	K01740	O-acetylhomoserine (thiol)-lyase [EC:2.5.1.49]								Cys/Met metabolism PLP-dependent enzyme [PF01053.23]; Aminotransferase class-V [PF00266.22]; Orn/Lys/Arg decarboxylase, major domain [PF01276.23]					0
bin.001.fastaviriomeCPB_datool_assembly_NODE_1706_length_3284_cov_5.788479_2	bin.001.fastaviriomeCPB_datool_assembly	NODE_1706_length_3284_cov_5.788479	2	1469	2284	1	D										short chain dehydrogenase [PF00106.28]; Enoyl-(Acyl carrier protein) reductase [PF13561.9]					0
bin.001.fastaviriomeCPB_datool_assembly_NODE_1706_length_3284_cov_5.788479_3	bin.001.fastaviriomeCPB_datool_assembly	NODE_1706_length_3284_cov_5.788479	3	2298	3284	-1	E															0
bin.001.fastaviriomeCPB_datool_assembly_NODE_1710_length_3282_cov_6.151844_1	bin.001.fastaviriomeCPB_datool_assembly	NODE_1710_length_3282_cov_6.151844	1	3	1778	1	C	K00392	sulfite reductase (ferredoxin) [EC:1.8.7.1]								Nitrite and sulphite reductase 4Fe-4S domain [PF01077.25]; Nitrite/Sulfite reductase ferredoxin-like half domain [PF03460.20]					0
bin.001.fastaviriomeCPB_datool_assembly_NODE_1710_length_3282_cov_6.151844_2	bin.001.fastaviriomeCPB_datool_assembly	NODE_1710_length_3282_cov_6.151844	2	1775	2518	1	C	K00390	phosphoadenosine phosphosulfate reductase [EC:1.8.4.8 1.8.4.10]								Phosphoadenosine phosphosulfate reductase family [PF01507.22]					0
bin.001.fastaviriomeCPB_datool_assembly_NODE_1710_length_3282_cov_6.151844_3	bin.001.fastaviriomeCPB_datool_assembly	NODE_1710_length_3282_cov_6.151844	3	2515	3282	1	C	K00957	sulfate adenylyltransferase subunit 2 [EC:2.7.7.4]								Phosphoadenosine phosphosulfate reductase family [PF01507.22]					0
bin.001.fastaviriomeCPB_datool_assembly_NODE_1720_length_3268_cov_5.422658_1	bin.001.fastaviriomeCPB_datool_assembly	NODE_1720_length_3268_cov_5.422658	1	1	579	-1	D										DeoR C terminal sensor domain [PF00455.25]; DeoR-like helix-turn-helix domain [PF08220.15]					0
bin.001.fastaviriomeCPB_datool_assembly_NODE_1720_length_3268_cov_5.422658_2	bin.001.fastaviriomeCPB_datool_assembly	NODE_1720_length_3268_cov_5.422658	2	576	1463	-1	D										Shikimate dehydrogenase substrate binding domain [PF08501.14]; Shikimate / quinate 5-dehydrogenase [PF01488.23]					0
bin.001.fastaviriomeCPB_datool_assembly_NODE_1720_length_3268_cov_5.422658_3	bin.001.fastaviriomeCPB_datool_assembly	NODE_1720_length_3268_cov_5.422658	3	1583	2953	-1	C	K09699	2-oxoisovalerate dehydrogenase E2 component (dihydrolipoyl transacylase) [EC:2.3.1.168]								2-oxoacid dehydrogenases acyltransferase (catalytic domain) [PF00198.26]; Biotin-requiring enzyme [PF00364.25]; e3 binding domain [PF02817.20]					0
bin.001.fastaviriomeCPB_datool_assembly_NODE_1720_length_3268_cov_5.422658_4	bin.001.fastaviriomeCPB_datool_assembly	NODE_1720_length_3268_cov_5.422658	4	2965	3267	-1	D										Transketolase, C-terminal domain [PF02780.23]					0
bin.001.fastaviriomeCPB_datool_assembly_NODE_1731_length_3255_cov_6.902188_1	bin.001.fastaviriomeCPB_datool_assembly	NODE_1731_length_3255_cov_6.902188	1	1	2529	-1	C	K05342	alpha,alpha-trehalose phosphorylase [EC:2.4.1.64]								Glycosyl hydrolase family 65 central catalytic domain [PF03632.18]; Glycosyl hydrolase family 65, N-terminal domain [PF03636.18]; Glycosyl hydrolase family 65, C-terminal domain [PF03633.18]	GH65	GH65 alpha,alpha-trehalase (EC 3.2.1.28); maltose phosphorylase (EC 2.4.1.8); trehalose phosphorylase (EC 2.4.1.64); kojibiose phosphorylase (EC 2.4.1.230); trehalose-6-phosphate phosphorylase (EC 2.4.1.216); nigerose phosphorylase (EC 2.4.1.279); 3-O-alpha-glucopyranosyl-L-rhamnose phosphorylase (EC 2.4.1.282); 1,2-alpha-glucosylglycerol phosphorylase (EC 2.4.1.332); alpha-glucosyl-1,2-beta-gala…	2.4.1.216,2.4.1.230,2.4.1.279,2.4.1.282,2.4.1.332,2.4.1.334,2.4.1.64,2.4.1.8,2.4.1.-,3.2.1.107,3.2.1.216,3.2.1.28	GH65.hmm	0
bin.001.fastaviriomeCPB_datool_assembly_NODE_1731_length_3255_cov_6.902188_2	bin.001.fastaviriomeCPB_datool_assembly	NODE_1731_length_3255_cov_6.902188	2	2559	3182	-1	D										Haloacid dehalogenase-like hydrolase [PF13419.9]					0
bin.001.fastaviriomeCPB_datool_assembly_NODE_1772_length_3209_cov_6.327521_1	bin.001.fastaviriomeCPB_datool_assembly	NODE_1772_length_3209_cov_6.327521	1	3	530	-1	D										Amino acid kinase family [PF00696.31]					0
bin.001.fastaviriomeCPB_datool_assembly_NODE_1772_length_3209_cov_6.327521_2	bin.001.fastaviriomeCPB_datool_assembly	NODE_1772_length_3209_cov_6.327521	2	527	2050	-1	C	K03979	GTPase [EC:3.6.5.-]								GTP1/OBG [PF01018.25]; 50S ribosome-binding GTPase [PF01926.26]; Domain of unknown function (DUF1967) [PF09269.14]; Ferrous iron transport protein B [PF02421.21]					0
bin.001.fastaviriomeCPB_datool_assembly_NODE_1772_length_3209_cov_6.327521_3	bin.001.fastaviriomeCPB_datool_assembly	NODE_1772_length_3209_cov_6.327521	3	2147	2404	-1	C	K02899	large subunit ribosomal protein L27								Ribosomal L27 protein [PF01016.22]					0
bin.001.fastaviriomeCPB_datool_assembly_NODE_1772_length_3209_cov_6.327521_4	bin.001.fastaviriomeCPB_datool_assembly	NODE_1772_length_3209_cov_6.327521	4	2423	2731	-1	C	K02888	large subunit ribosomal protein L21								Ribosomal prokaryotic L21 protein [PF00829.24]					0
bin.001.fastaviriomeCPB_datool_assembly_NODE_1772_length_3209_cov_6.327521_5	bin.001.fastaviriomeCPB_datool_assembly	NODE_1772_length_3209_cov_6.327521	5	2899	3207	1	D										Protein of unknown function (DUF4031) [PF13223.9]					0
bin.001.fastaviriomeCPB_datool_assembly_NODE_1793_length_3195_cov_6.557962_1	bin.001.fastaviriomeCPB_datool_assembly	NODE_1793_length_3195_cov_6.557962	1	240	1754	-1	C	K00864	glycerol kinase [EC:2.7.1.30]								FGGY family of carbohydrate kinases, N-terminal domain [PF00370.24]; FGGY family of carbohydrate kinases, C-terminal domain [PF02782.19]					0
bin.001.fastaviriomeCPB_datool_assembly_NODE_1793_length_3195_cov_6.557962_2	bin.001.fastaviriomeCPB_datool_assembly	NODE_1793_length_3195_cov_6.557962	2	1811	2599	-1	C	K16785	energy-coupling factor transport system permease protein								Cobalt transport protein [PF02361.19]					0
bin.001.fastaviriomeCPB_datool_assembly_NODE_1793_length_3195_cov_6.557962_3	bin.001.fastaviriomeCPB_datool_assembly	NODE_1793_length_3195_cov_6.557962	3	2596	3195	-1	D										ABC transporter [PF00005.30]					0
bin.001.fastaviriomeCPB_datool_assembly_NODE_1797_length_3191_cov_5.240753_1	bin.001.fastaviriomeCPB_datool_assembly	NODE_1797_length_3191_cov_5.240753	1	2	1084	1	D										A predicted alpha-helical domain with a conserved ER motif. [PF04168.15]					0
bin.001.fastaviriomeCPB_datool_assembly_NODE_1797_length_3191_cov_5.240753_2	bin.001.fastaviriomeCPB_datool_assembly	NODE_1797_length_3191_cov_5.240753	2	1081	2016	1	D										Bacterial transglutaminase-like N-terminal region [PF08379.13]; Transglutaminase-like superfamily [PF01841.22]					0
bin.001.fastaviriomeCPB_datool_assembly_NODE_1797_length_3191_cov_5.240753_3	bin.001.fastaviriomeCPB_datool_assembly	NODE_1797_length_3191_cov_5.240753	3	2112	3113	1	D										Putative zinc-binding metallo-peptidase [PF15887.8]; zinc-ribbon domain [PF10005.12]					0
bin.001.fastaviriomeCPB_datool_assembly_NODE_1805_length_3185_cov_6.122045_1	bin.001.fastaviriomeCPB_datool_assembly	NODE_1805_length_3185_cov_6.122045	1	1	1527	1	C	K01925	UDP-N-acetylmuramoylalanine--D-glutamate ligase [EC:6.3.2.9]								Mur ligase middle domain [PF08245.15]; Putative NAD(P)-binding [PF13241.9]					0
bin.001.fastaviriomeCPB_datool_assembly_NODE_1805_length_3185_cov_6.122045_2	bin.001.fastaviriomeCPB_datool_assembly	NODE_1805_length_3185_cov_6.122045	2	1466	2770	1	C	K03588	cell division protein FtsW								Cell cycle protein [PF01098.22]					0
bin.001.fastaviriomeCPB_datool_assembly_NODE_1805_length_3185_cov_6.122045_3	bin.001.fastaviriomeCPB_datool_assembly	NODE_1805_length_3185_cov_6.122045	3	2812	3183	1	D										Glycosyltransferase family 28 N-terminal domain [PF03033.23]					0
bin.001.fastaviriomeCPB_datool_assembly_NODE_1816_length_3177_cov_8.070788_1	bin.001.fastaviriomeCPB_datool_assembly	NODE_1816_length_3177_cov_8.070788	1	1	528	-1	D										Flavin containing amine oxidoreductase [PF01593.27]; NAD(P)-binding Rossmann-like domain [PF13450.9]; FAD dependent oxidoreductase [PF01266.27]; FAD binding domain [PF01494.22]; Flavin-binding monooxygenase-like [PF00743.22]; Lycopene cyclase protein [PF05834.15]; HI0933-like protein [PF03486.17]; FAD binding domain [PF00890.27]; FAD dependent oxidoreductase [PF12831.10]					0
bin.001.fastaviriomeCPB_datool_assembly_NODE_1816_length_3177_cov_8.070788_2	bin.001.fastaviriomeCPB_datool_assembly	NODE_1816_length_3177_cov_8.070788	2	525	1706	-1	C	K01599	uroporphyrinogen decarboxylase [EC:4.1.1.37]								Uroporphyrinogen decarboxylase (URO-D) [PF01208.20]					0
bin.001.fastaviriomeCPB_datool_assembly_NODE_1816_length_3177_cov_8.070788_3	bin.001.fastaviriomeCPB_datool_assembly	NODE_1816_length_3177_cov_8.070788	3	1703	2032	-1	E															0
bin.001.fastaviriomeCPB_datool_assembly_NODE_1816_length_3177_cov_8.070788_4	bin.001.fastaviriomeCPB_datool_assembly	NODE_1816_length_3177_cov_8.070788	4	2206	3177	1	C	K02492	glutamyl-tRNA reductase [EC:1.2.1.70]								Glutamyl-tRNAGlu reductase, N-terminal domain [PF05201.18]; Glutamyl-tRNAGlu reductase, dimerisation domain [PF00745.23]					0
bin.001.fastaviriomeCPB_datool_assembly_NODE_1840_length_3151_cov_12.235788_1	bin.001.fastaviriomeCPB_datool_assembly	NODE_1840_length_3151_cov_12.235788	1	2	1468	-1	C	K18930	D-lactate dehydrogenase								FAD linked oxidases, C-terminal domain [PF02913.22]; FAD binding domain [PF01565.26]					0
bin.001.fastaviriomeCPB_datool_assembly_NODE_1840_length_3151_cov_12.235788_2	bin.001.fastaviriomeCPB_datool_assembly	NODE_1840_length_3151_cov_12.235788	2	1723	3150	1	C	K04043	molecular chaperone DnaK								Hsp70 protein [PF00012.23]; MreB/Mbl protein [PF06723.16]					0
bin.001.fastaviriomeCPB_datool_assembly_NODE_1847_length_3141_cov_7.869086_1	bin.001.fastaviriomeCPB_datool_assembly	NODE_1847_length_3141_cov_7.869086	1	2	2419	-1	C	K09118	uncharacterized protein								Uncharacterised protein family (UPF0182) [PF03699.16]					0
bin.001.fastaviriomeCPB_datool_assembly_NODE_1847_length_3141_cov_7.869086_2	bin.001.fastaviriomeCPB_datool_assembly	NODE_1847_length_3141_cov_7.869086	2	2557	3141	-1	C	K07177	Lon-like protease	MER1033789	S16	MER1033789 - family S16 unassigned peptidases (Microbacterium oxydans) [S16.UPW]#S16#{peptidase unit: 150-340}~source A0A0F0KU40~	False	0.645	225.0	9.549e-66	Lon protease (S16) C-terminal proteolytic domain [PF05362.16]; Peptidase family M50 [PF02163.25]					0
bin.001.fastaviriomeCPB_datool_assembly_NODE_1848_length_3141_cov_4.361309_1	bin.001.fastaviriomeCPB_datool_assembly	NODE_1848_length_3141_cov_4.361309	1	2	415	1	C	K00800	3-phosphoshikimate 1-carboxyvinyltransferase [EC:2.5.1.19]								EPSP synthase (3-phosphoshikimate 1-carboxyvinyltransferase) [PF00275.23]					0
bin.001.fastaviriomeCPB_datool_assembly_NODE_1848_length_3141_cov_4.361309_2	bin.001.fastaviriomeCPB_datool_assembly	NODE_1848_length_3141_cov_4.361309	2	428	1468	1	C	K06949	ribosome biogenesis GTPase / thiamine phosphate phosphatase [EC:3.6.1.- 3.1.3.100]								RsgA GTPase [PF03193.19]					0
bin.001.fastaviriomeCPB_datool_assembly_NODE_1848_length_3141_cov_4.361309_3	bin.001.fastaviriomeCPB_datool_assembly	NODE_1848_length_3141_cov_4.361309	3	1538	2005	1	C	K03564	thioredoxin-dependent peroxiredoxin [EC:1.11.1.24]								AhpC/TSA family [PF00578.24]; Redoxin [PF08534.13]; SCO1/SenC [PF02630.17]					0
bin.001.fastaviriomeCPB_datool_assembly_NODE_1848_length_3141_cov_4.361309_4	bin.001.fastaviriomeCPB_datool_assembly	NODE_1848_length_3141_cov_4.361309	4	2057	2473	-1	E															0
bin.001.fastaviriomeCPB_datool_assembly_NODE_1848_length_3141_cov_4.361309_5	bin.001.fastaviriomeCPB_datool_assembly	NODE_1848_length_3141_cov_4.361309	5	2710	2958	1	C	K18955	WhiB family transcriptional regulator, redox-sensing transcriptional regulator								Transcription factor WhiB [PF02467.19]					0
bin.001.fastaviriomeCPB_datool_assembly_NODE_1848_length_3141_cov_4.361309_6	bin.001.fastaviriomeCPB_datool_assembly	NODE_1848_length_3141_cov_4.361309	6	3023	3139	-1	E															0
bin.001.fastaviriomeCPB_datool_assembly_NODE_184_length_10938_cov_10.302123_1	bin.001.fastaviriomeCPB_datool_assembly	NODE_184_length_10938_cov_10.302123	1	113	985	1	D			MER0247372	S33	MER0247372 - family S33 unassigned peptidases (Microbacterium testaceum) [S33.UPW]#S33#{peptidase unit: 6-266}~source YP_004224890~	True	0.697	367.0	2.752e-113	Serine aminopeptidase, S33 [PF12146.11]; alpha/beta hydrolase fold [PF00561.23]; Prolyl oligopeptidase family [PF00326.24]; Alpha/beta hydrolase family [PF12697.10]; Dienelactone hydrolase family [PF01738.21]					0
bin.001.fastaviriomeCPB_datool_assembly_NODE_184_length_10938_cov_10.302123_2	bin.001.fastaviriomeCPB_datool_assembly	NODE_184_length_10938_cov_10.302123	2	1015	2064	1	C	K03800	lipoate---protein ligase [EC:6.3.1.20]													0
bin.001.fastaviriomeCPB_datool_assembly_NODE_184_length_10938_cov_10.302123_3	bin.001.fastaviriomeCPB_datool_assembly	NODE_184_length_10938_cov_10.302123	3	2061	2993	1	C	K00571	site-specific DNA-methyltransferase (adenine-specific) [EC:2.1.1.72]								DNA methylase [PF01555.21]					0
bin.001.fastaviriomeCPB_datool_assembly_NODE_184_length_10938_cov_10.302123_4	bin.001.fastaviriomeCPB_datool_assembly	NODE_184_length_10938_cov_10.302123	4	3019	3873	-1	C	K00433	non-heme chloroperoxidase [EC:1.11.1.10]	MER0251991	S33	MER0251991 - family S33 unassigned peptidases (Microlunatus phosphovorus) [S33.UPW]#S33#{peptidase unit: 2-277}~source YP_004571746~	True	0.703	395.0	4.141e-123	alpha/beta hydrolase fold [PF00561.23]; Serine aminopeptidase, S33 [PF12146.11]; Alpha/beta hydrolase family [PF12697.10]; Prolyl oligopeptidase family [PF00326.24]; TAP-like protein [PF08386.13]; Dienelactone hydrolase family [PF01738.21]					0
bin.001.fastaviriomeCPB_datool_assembly_NODE_184_length_10938_cov_10.302123_5	bin.001.fastaviriomeCPB_datool_assembly	NODE_184_length_10938_cov_10.302123	5	4031	5218	-1	C	K00849	galactokinase [EC:2.7.1.6]								Galactokinase galactose-binding signature [PF10509.12]; GHMP kinases N terminal domain [PF00288.29]; GHMP kinases C terminal [PF08544.16]					0
bin.001.fastaviriomeCPB_datool_assembly_NODE_184_length_10938_cov_10.302123_6	bin.001.fastaviriomeCPB_datool_assembly	NODE_184_length_10938_cov_10.302123	6	5230	6405	-1	C	K00965	UDPglucose--hexose-1-phosphate uridylyltransferase [EC:2.7.7.12]								Galactose-1-phosphate uridyl transferase, C-terminal domain [PF02744.20]; Galactose-1-phosphate uridyl transferase, N-terminal domain [PF01087.25]; Domain of unknown function (DUF4921) [PF16268.8]; HIT domain [PF01230.26]					0
bin.001.fastaviriomeCPB_datool_assembly_NODE_184_length_10938_cov_10.302123_7	bin.001.fastaviriomeCPB_datool_assembly	NODE_184_length_10938_cov_10.302123	7	6500	7468	1	C	K02529	LacI family transcriptional regulator								Periplasmic binding proteins and sugar binding domain of LacI family [PF00532.24]; Periplasmic binding protein-like domain [PF13377.9]; Periplasmic binding protein domain [PF13407.9]; Bacterial regulatory proteins, lacI family [PF00356.24]					0
bin.001.fastaviriomeCPB_datool_assembly_NODE_184_length_10938_cov_10.302123_8	bin.001.fastaviriomeCPB_datool_assembly	NODE_184_length_10938_cov_10.302123	8	7472	8104	-1	E															0
bin.001.fastaviriomeCPB_datool_assembly_NODE_184_length_10938_cov_10.302123_9	bin.001.fastaviriomeCPB_datool_assembly	NODE_184_length_10938_cov_10.302123	9	8101	8547	-1	E															0
bin.001.fastaviriomeCPB_datool_assembly_NODE_184_length_10938_cov_10.302123_10	bin.001.fastaviriomeCPB_datool_assembly	NODE_184_length_10938_cov_10.302123	10	8535	10187	-1	E															0
bin.001.fastaviriomeCPB_datool_assembly_NODE_184_length_10938_cov_10.302123_11	bin.001.fastaviriomeCPB_datool_assembly	NODE_184_length_10938_cov_10.302123	11	10184	10501	-1	E															0
bin.001.fastaviriomeCPB_datool_assembly_NODE_184_length_10938_cov_10.302123_12	bin.001.fastaviriomeCPB_datool_assembly	NODE_184_length_10938_cov_10.302123	12	10669	10938	-1	D										GDP-mannose 4,6 dehydratase [PF16363.8]					0
bin.001.fastaviriomeCPB_datool_assembly_NODE_1852_length_3139_cov_7.762646_1	bin.001.fastaviriomeCPB_datool_assembly	NODE_1852_length_3139_cov_7.762646	1	3	761	-1	C	K01990	ABC-2 type transport system ATP-binding protein								ABC transporter [PF00005.30]					0
bin.001.fastaviriomeCPB_datool_assembly_NODE_1852_length_3139_cov_7.762646_2	bin.001.fastaviriomeCPB_datool_assembly	NODE_1852_length_3139_cov_7.762646	2	865	1887	-1	C	K01126	glycerophosphoryl diester phosphodiesterase [EC:3.1.4.46]								Glycerophosphoryl diester phosphodiesterase family [PF03009.20]					0
bin.001.fastaviriomeCPB_datool_assembly_NODE_1852_length_3139_cov_7.762646_3	bin.001.fastaviriomeCPB_datool_assembly	NODE_1852_length_3139_cov_7.762646	3	2036	2941	1	D										Bax inhibitor 1 like [PF12811.10]					0
bin.001.fastaviriomeCPB_datool_assembly_NODE_1895_length_3098_cov_7.124220_1	bin.001.fastaviriomeCPB_datool_assembly	NODE_1895_length_3098_cov_7.124220	1	3	251	1	E															0
bin.001.fastaviriomeCPB_datool_assembly_NODE_1895_length_3098_cov_7.124220_2	bin.001.fastaviriomeCPB_datool_assembly	NODE_1895_length_3098_cov_7.124220	2	402	1265	-1	D										Fumarylacetoacetate (FAA) hydrolase family [PF01557.21]					0
bin.001.fastaviriomeCPB_datool_assembly_NODE_1895_length_3098_cov_7.124220_3	bin.001.fastaviriomeCPB_datool_assembly	NODE_1895_length_3098_cov_7.124220	3	1372	2022	-1	D										Domain of unknown function (DUF4386) [PF14329.9]					0
bin.001.fastaviriomeCPB_datool_assembly_NODE_1895_length_3098_cov_7.124220_4	bin.001.fastaviriomeCPB_datool_assembly	NODE_1895_length_3098_cov_7.124220	4	2111	2776	1	C	K18476	TetR/AcrR family transcriptional regulator, tetracycline repressor protein								Tetracyclin repressor-like, C-terminal domain [PF02909.20]; Bacterial regulatory proteins, tetR family [PF00440.26]					0
bin.001.fastaviriomeCPB_datool_assembly_NODE_1895_length_3098_cov_7.124220_5	bin.001.fastaviriomeCPB_datool_assembly	NODE_1895_length_3098_cov_7.124220	5	2942	3097	1	E															0
bin.001.fastaviriomeCPB_datool_assembly_NODE_1897_length_3095_cov_10.419408_1	bin.001.fastaviriomeCPB_datool_assembly	NODE_1897_length_3095_cov_10.419408	1	2	970	1	C	K14652	3,4-dihydroxy 2-butanone 4-phosphate synthase / GTP cyclohydrolase II [EC:4.1.99.12 3.5.4.25]								GTP cyclohydrolase II [PF00925.23]; 3,4-dihydroxy-2-butanone 4-phosphate synthase [PF00926.22]					0
bin.001.fastaviriomeCPB_datool_assembly_NODE_1897_length_3095_cov_10.419408_2	bin.001.fastaviriomeCPB_datool_assembly	NODE_1897_length_3095_cov_10.419408	2	967	1440	1	C	K00794	6,7-dimethyl-8-ribityllumazine synthase [EC:2.5.1.78]								6,7-dimethyl-8-ribityllumazine synthase [PF00885.22]					0
bin.001.fastaviriomeCPB_datool_assembly_NODE_1897_length_3095_cov_10.419408_3	bin.001.fastaviriomeCPB_datool_assembly	NODE_1897_length_3095_cov_10.419408	3	1530	1880	1	E															0
bin.001.fastaviriomeCPB_datool_assembly_NODE_1897_length_3095_cov_10.419408_4	bin.001.fastaviriomeCPB_datool_assembly	NODE_1897_length_3095_cov_10.419408	4	2087	3094	1	D			MER0011529	M20X	MER0011529 - family M20 unassigned peptidases (Campylobacter jejuni) [M20.UPW]#M20X#{peptidase unit: 1-415}~source Q9S3L1~	False	0.32	124.0	6.075999999999998e-29	Sugar (and other) transporter [PF00083.27]; Major Facilitator Superfamily [PF07690.19]					0
bin.001.fastaviriomeCPB_datool_assembly_NODE_1904_length_3093_cov_4.304806_1	bin.001.fastaviriomeCPB_datool_assembly	NODE_1904_length_3093_cov_4.304806	1	3	413	-1	D			MER0852412	M20A	MER0852412 - subfamily M20A unassigned peptidases (Microbacterium hominis) [M20.UPA]#M20A#{peptidase unit: 7-444}~source A0A0B4E0V9~	False	0.702	187.0	9.963e-54	Peptidase family M20/M25/M40 [PF01546.31]					0
bin.001.fastaviriomeCPB_datool_assembly_NODE_1904_length_3093_cov_4.304806_2	bin.001.fastaviriomeCPB_datool_assembly	NODE_1904_length_3093_cov_4.304806	2	525	1553	1	C	K00078	dihydrodiol dehydrogenase / D-xylose 1-dehydrogenase (NADP) [EC:1.3.1.20 1.1.1.179]								Oxidoreductase family, NAD-binding Rossmann fold [PF01408.25]; Oxidoreductase family, C-terminal alpha/beta domain [PF02894.20]					0
bin.001.fastaviriomeCPB_datool_assembly_NODE_1904_length_3093_cov_4.304806_3	bin.001.fastaviriomeCPB_datool_assembly	NODE_1904_length_3093_cov_4.304806	3	1555	2439	1	D										NYN domain [PF01936.21]; OST-HTH/LOTUS domain [PF12872.10]					0
bin.001.fastaviriomeCPB_datool_assembly_NODE_1904_length_3093_cov_4.304806_4	bin.001.fastaviriomeCPB_datool_assembly	NODE_1904_length_3093_cov_4.304806	4	2608	3093	1	E															0
bin.001.fastaviriomeCPB_datool_assembly_NODE_190_length_10761_cov_7.628526_1	bin.001.fastaviriomeCPB_datool_assembly	NODE_190_length_10761_cov_7.628526	1	78	1151	1	D										Fusaric acid resistance protein-like [PF13515.9]					0
bin.001.fastaviriomeCPB_datool_assembly_NODE_190_length_10761_cov_7.628526_2	bin.001.fastaviriomeCPB_datool_assembly	NODE_190_length_10761_cov_7.628526	2	1229	1831	1	C	K10947	PadR family transcriptional regulator, regulatory protein PadR								Transcriptional regulator PadR-like family [PF03551.17]					0
bin.001.fastaviriomeCPB_datool_assembly_NODE_190_length_10761_cov_7.628526_3	bin.001.fastaviriomeCPB_datool_assembly	NODE_190_length_10761_cov_7.628526	3	1806	3434	-1	D										Major Facilitator Superfamily [PF07690.19]; Fungal trichothecene efflux pump (TRI12) [PF06609.16]; Sugar (and other) transporter [PF00083.27]					0
bin.001.fastaviriomeCPB_datool_assembly_NODE_190_length_10761_cov_7.628526_4	bin.001.fastaviriomeCPB_datool_assembly	NODE_190_length_10761_cov_7.628526	4	3616	4455	1	C	K01011	thiosulfate/3-mercaptopyruvate sulfurtransferase [EC:2.8.1.1 2.8.1.2]								Rhodanese-like domain [PF00581.23]					0
bin.001.fastaviriomeCPB_datool_assembly_NODE_190_length_10761_cov_7.628526_5	bin.001.fastaviriomeCPB_datool_assembly	NODE_190_length_10761_cov_7.628526	5	4496	5530	1	D										Alcohol dehydrogenase GroES-like domain [PF08240.15]; Zinc-binding dehydrogenase [PF00107.29]; Glucose dehydrogenase C-terminus [PF16912.8]; Zinc-binding dehydrogenase [PF13602.9]					0
bin.001.fastaviriomeCPB_datool_assembly_NODE_190_length_10761_cov_7.628526_6	bin.001.fastaviriomeCPB_datool_assembly	NODE_190_length_10761_cov_7.628526	6	5589	6608	1	C	K02529	LacI family transcriptional regulator								Periplasmic binding protein-like domain [PF13377.9]; Periplasmic binding proteins and sugar binding domain of LacI family [PF00532.24]; Bacterial regulatory proteins, lacI family [PF00356.24]					0
bin.001.fastaviriomeCPB_datool_assembly_NODE_190_length_10761_cov_7.628526_7	bin.001.fastaviriomeCPB_datool_assembly	NODE_190_length_10761_cov_7.628526	7	6779	7501	1	C	K03077	L-ribulose-5-phosphate 4-epimerase [EC:5.1.3.4]								Class II Aldolase and Adducin N-terminal domain [PF00596.24]					0
bin.001.fastaviriomeCPB_datool_assembly_NODE_190_length_10761_cov_7.628526_8	bin.001.fastaviriomeCPB_datool_assembly	NODE_190_length_10761_cov_7.628526	8	7498	9129	1	D										FGGY family of carbohydrate kinases, N-terminal domain [PF00370.24]					0
bin.001.fastaviriomeCPB_datool_assembly_NODE_190_length_10761_cov_7.628526_9	bin.001.fastaviriomeCPB_datool_assembly	NODE_190_length_10761_cov_7.628526	9	9150	10652	1	C	K01804	L-arabinose isomerase [EC:5.3.1.4]								L-arabinose isomerase [PF02610.18]; L-arabinose isomerase C-terminal domain [PF11762.11]					0
bin.001.fastaviriomeCPB_datool_assembly_NODE_190_length_10761_cov_7.628526_10	bin.001.fastaviriomeCPB_datool_assembly	NODE_190_length_10761_cov_7.628526	10	10658	10759	1	E															0
bin.001.fastaviriomeCPB_datool_assembly_NODE_191_length_10738_cov_8.633998_1	bin.001.fastaviriomeCPB_datool_assembly	NODE_191_length_10738_cov_8.633998	1	1	276	-1	C	K02520	translation initiation factor IF-3								Translation initiation factor IF-3, N-terminal domain [PF05198.19]					0
bin.001.fastaviriomeCPB_datool_assembly_NODE_191_length_10738_cov_8.633998_2	bin.001.fastaviriomeCPB_datool_assembly	NODE_191_length_10738_cov_8.633998	2	799	1179	1	C	K02887	large subunit ribosomal protein L20								Ribosomal protein L20 [PF00453.21]					0
bin.001.fastaviriomeCPB_datool_assembly_NODE_191_length_10738_cov_8.633998_3	bin.001.fastaviriomeCPB_datool_assembly	NODE_191_length_10738_cov_8.633998	3	1258	2058	1	C	K03437	RNA methyltransferase, TrmH family								SpoU rRNA Methylase family [PF00588.22]; RNA 2'-O ribose methyltransferase substrate binding [PF08032.15]					0
bin.001.fastaviriomeCPB_datool_assembly_NODE_191_length_10738_cov_8.633998_4	bin.001.fastaviriomeCPB_datool_assembly	NODE_191_length_10738_cov_8.633998	4	2145	2936	1	C	K10008	glutamate transport system ATP-binding protein [EC:7.4.2.1]								ABC transporter [PF00005.30]; RecF/RecN/SMC N terminal domain [PF02463.22]					0
bin.001.fastaviriomeCPB_datool_assembly_NODE_191_length_10738_cov_8.633998_5	bin.001.fastaviriomeCPB_datool_assembly	NODE_191_length_10738_cov_8.633998	5	3001	3912	1	C	K10005	glutamate transport system substrate-binding protein								Bacterial extracellular solute-binding proteins, family 3 [PF00497.23]					0
bin.001.fastaviriomeCPB_datool_assembly_NODE_191_length_10738_cov_8.633998_6	bin.001.fastaviriomeCPB_datool_assembly	NODE_191_length_10738_cov_8.633998	6	3998	4645	1	C	K10006	glutamate transport system permease protein													0
bin.001.fastaviriomeCPB_datool_assembly_NODE_191_length_10738_cov_8.633998_7	bin.001.fastaviriomeCPB_datool_assembly	NODE_191_length_10738_cov_8.633998	7	4627	5571	1	C	K10007	glutamate transport system permease protein													0
bin.001.fastaviriomeCPB_datool_assembly_NODE_191_length_10738_cov_8.633998_8	bin.001.fastaviriomeCPB_datool_assembly	NODE_191_length_10738_cov_8.633998	8	5626	6666	1	C	K01889	phenylalanyl-tRNA synthetase alpha chain [EC:6.1.1.20]								tRNA synthetases class II core domain (F) [PF01409.23]; Aminoacyl tRNA synthetase class II, N-terminal domain [PF02912.21]					0
bin.001.fastaviriomeCPB_datool_assembly_NODE_191_length_10738_cov_8.633998_9	bin.001.fastaviriomeCPB_datool_assembly	NODE_191_length_10738_cov_8.633998	9	6666	9182	1	C	K01890	phenylalanyl-tRNA synthetase beta chain [EC:6.1.1.20]								B3/4 domain [PF03483.20]; Phenylalanyl tRNA synthetase beta chain CLM domain [PF17759.4]; Ferredoxin-fold anticodon binding domain [PF03147.17]; Putative tRNA binding domain [PF01588.23]; tRNA synthetase B5 domain [PF03484.18]					0
bin.001.fastaviriomeCPB_datool_assembly_NODE_191_length_10738_cov_8.633998_10	bin.001.fastaviriomeCPB_datool_assembly	NODE_191_length_10738_cov_8.633998	10	9231	10001	1	C	K01990	ABC-2 type transport system ATP-binding protein								ABC transporter [PF00005.30]					0
bin.001.fastaviriomeCPB_datool_assembly_NODE_191_length_10738_cov_8.633998_11	bin.001.fastaviriomeCPB_datool_assembly	NODE_191_length_10738_cov_8.633998	11	9983	10738	1	E															0
bin.001.fastaviriomeCPB_datool_assembly_NODE_1929_length_3065_cov_7.364120_1	bin.001.fastaviriomeCPB_datool_assembly	NODE_1929_length_3065_cov_7.364120	1	4	1221	-1	D										Glycosyltransferase family 87 [PF09594.13]					0
bin.001.fastaviriomeCPB_datool_assembly_NODE_1929_length_3065_cov_7.364120_2	bin.001.fastaviriomeCPB_datool_assembly	NODE_1929_length_3065_cov_7.364120	2	1279	2121	-1	D										Carbohydrate kinase [PF01256.20]					0
bin.001.fastaviriomeCPB_datool_assembly_NODE_1929_length_3065_cov_7.364120_3	bin.001.fastaviriomeCPB_datool_assembly	NODE_1929_length_3065_cov_7.364120	3	2195	3064	1	D										NADH:flavin oxidoreductase / NADH oxidase family [PF00724.23]					0
bin.001.fastaviriomeCPB_datool_assembly_NODE_192_length_10730_cov_10.369461_1	bin.001.fastaviriomeCPB_datool_assembly	NODE_192_length_10730_cov_10.369461	1	1	783	1	D										ERAP1-like C-terminal domain [PF11838.11]					0
bin.001.fastaviriomeCPB_datool_assembly_NODE_192_length_10730_cov_10.369461_2	bin.001.fastaviriomeCPB_datool_assembly	NODE_192_length_10730_cov_10.369461	2	768	1322	-1	E															0
bin.001.fastaviriomeCPB_datool_assembly_NODE_192_length_10730_cov_10.369461_3	bin.001.fastaviriomeCPB_datool_assembly	NODE_192_length_10730_cov_10.369461	3	1319	1987	-1	D										Tetracyclin repressor-like, C-terminal domain [PF17931.4]; Bacterial regulatory proteins, tetR family [PF00440.26]					0
bin.001.fastaviriomeCPB_datool_assembly_NODE_192_length_10730_cov_10.369461_4	bin.001.fastaviriomeCPB_datool_assembly	NODE_192_length_10730_cov_10.369461	4	2106	4250	-1	D			MER1073240	S49C	MER1073240 - subfamily S49C non-peptidase homologues (Acinetobacter bohemicus) [S49.UNC]#S49C#{peptidase unit: 84-212}~source N8Q6E4~	False	0.334	60.0	1.115e-07	3-hydroxyacyl-CoA dehydrogenase, NAD binding domain [PF02737.21]; Enoyl-CoA hydratase/isomerase [PF00378.23]; 3-hydroxyacyl-CoA dehydrogenase, C-terminal domain [PF00725.25]; Enoyl-CoA hydratase/isomerase [PF16113.8]					0
bin.001.fastaviriomeCPB_datool_assembly_NODE_192_length_10730_cov_10.369461_5	bin.001.fastaviriomeCPB_datool_assembly	NODE_192_length_10730_cov_10.369461	5	4261	5463	-1	C	K00632	acetyl-CoA acyltransferase [EC:2.3.1.16]								Thiolase, N-terminal domain [PF00108.26]; Thiolase, C-terminal domain [PF02803.21]					0
bin.001.fastaviriomeCPB_datool_assembly_NODE_192_length_10730_cov_10.369461_6	bin.001.fastaviriomeCPB_datool_assembly	NODE_192_length_10730_cov_10.369461	6	5544	6740	-1	C	K03684	ribonuclease D [EC:3.1.13.5]								3' to 5' exonuclease C-terminal domain [PF18305.4]; 3'-5' exonuclease [PF01612.23]; HRDC domain [PF00570.26]					0
bin.001.fastaviriomeCPB_datool_assembly_NODE_192_length_10730_cov_10.369461_7	bin.001.fastaviriomeCPB_datool_assembly	NODE_192_length_10730_cov_10.369461	7	6733	7323	-1	D										Protein of unknown function (DUF3000) [PF11452.11]					0
bin.001.fastaviriomeCPB_datool_assembly_NODE_192_length_10730_cov_10.369461_8	bin.001.fastaviriomeCPB_datool_assembly	NODE_192_length_10730_cov_10.369461	8	7349	8569	1	C	K06889	uncharacterized protein	MER0504689	S09X	MER0504689 - family S9 unassigned peptidases (Leifsonia xyli) [S09.UPW]#S09X#{peptidase unit: 130-390}~source YP_008579796~	False	0.559	280.0	2.659e-81	Serine aminopeptidase, S33 [PF12146.11]; Prolyl oligopeptidase family [PF00326.24]; Alpha/beta hydrolase family [PF12697.10]; alpha/beta hydrolase fold [PF00561.23]; BAAT / Acyl-CoA thioester hydrolase C terminal [PF08840.14]; alpha/beta hydrolase fold [PF07859.16]; BD-FAE [PF20434.1]					0
bin.001.fastaviriomeCPB_datool_assembly_NODE_192_length_10730_cov_10.369461_9	bin.001.fastaviriomeCPB_datool_assembly	NODE_192_length_10730_cov_10.369461	9	8566	9579	1	D										AFG1-like ATPase [PF03969.19]; Bacterial dnaA protein [PF00308.21]; IstB-like ATP binding protein [PF01695.20]					0
bin.001.fastaviriomeCPB_datool_assembly_NODE_192_length_10730_cov_10.369461_10	bin.001.fastaviriomeCPB_datool_assembly	NODE_192_length_10730_cov_10.369461	10	9810	10730	1	C	K03320	ammonium transporter, Amt family								Ammonium Transporter Family [PF00909.24]					0
bin.001.fastaviriomeCPB_datool_assembly_NODE_1930_length_3064_cov_5.062479_1	bin.001.fastaviriomeCPB_datool_assembly	NODE_1930_length_3064_cov_5.062479	1	1	201	1	E															0
bin.001.fastaviriomeCPB_datool_assembly_NODE_1930_length_3064_cov_5.062479_2	bin.001.fastaviriomeCPB_datool_assembly	NODE_1930_length_3064_cov_5.062479	2	206	1417	1	C	K01736	chorismate synthase [EC:4.2.3.5]								Chorismate synthase [PF01264.24]					0
bin.001.fastaviriomeCPB_datool_assembly_NODE_1930_length_3064_cov_5.062479_3	bin.001.fastaviriomeCPB_datool_assembly	NODE_1930_length_3064_cov_5.062479	3	1414	1944	1	C	K00891	shikimate kinase [EC:2.7.1.71]								Shikimate kinase [PF01202.25]; AAA domain [PF13671.9]; AAA domain [PF13238.9]					0
bin.001.fastaviriomeCPB_datool_assembly_NODE_1930_length_3064_cov_5.062479_4	bin.001.fastaviriomeCPB_datool_assembly	NODE_1930_length_3064_cov_5.062479	4	1941	3023	1	C	K01735	3-dehydroquinate synthase [EC:4.2.3.4]								3-dehydroquinate synthase [PF01761.23]; Iron-containing alcohol dehydrogenase [PF00465.22]; Iron-containing alcohol dehydrogenase [PF13685.9]					0
bin.001.fastaviriomeCPB_datool_assembly_NODE_1938_length_3057_cov_5.822452_1	bin.001.fastaviriomeCPB_datool_assembly	NODE_1938_length_3057_cov_5.822452	1	1	288	-1	D										IclR helix-turn-helix domain [PF09339.13]; Sugar-specific transcriptional regulator TrmB [PF01978.22]; Bacterial regulatory protein, arsR family [PF01022.23]					0
bin.001.fastaviriomeCPB_datool_assembly_NODE_1938_length_3057_cov_5.822452_2	bin.001.fastaviriomeCPB_datool_assembly	NODE_1938_length_3057_cov_5.822452	2	341	1921	1	C	K01745	histidine ammonia-lyase [EC:4.3.1.3]								Aromatic amino acid lyase [PF00221.22]					0
bin.001.fastaviriomeCPB_datool_assembly_NODE_1938_length_3057_cov_5.822452_3	bin.001.fastaviriomeCPB_datool_assembly	NODE_1938_length_3057_cov_5.822452	3	1978	2448	-1	C	K08296	phosphohistidine phosphatase [EC:3.1.3.-]								Histidine phosphatase superfamily (branch 1) [PF00300.25]					0
bin.001.fastaviriomeCPB_datool_assembly_NODE_1938_length_3057_cov_5.822452_4	bin.001.fastaviriomeCPB_datool_assembly	NODE_1938_length_3057_cov_5.822452	4	2495	2842	-1	E															0
bin.001.fastaviriomeCPB_datool_assembly_NODE_1938_length_3057_cov_5.822452_5	bin.001.fastaviriomeCPB_datool_assembly	NODE_1938_length_3057_cov_5.822452	5	2896	3057	-1	D										Protein of unknown function (DUF445) [PF04286.15]					0
bin.001.fastaviriomeCPB_datool_assembly_NODE_1945_length_3052_cov_6.106773_1	bin.001.fastaviriomeCPB_datool_assembly	NODE_1945_length_3052_cov_6.106773	1	1	213	1	D										GHMP kinases C terminal [PF08544.16]					0
bin.001.fastaviriomeCPB_datool_assembly_NODE_1945_length_3052_cov_6.106773_2	bin.001.fastaviriomeCPB_datool_assembly	NODE_1945_length_3052_cov_6.106773	2	263	1591	1	D										Acetyltransferase (GNAT) domain [PF17668.4]; Sterol carrier protein domain [PF13530.9]					0
bin.001.fastaviriomeCPB_datool_assembly_NODE_1945_length_3052_cov_6.106773_3	bin.001.fastaviriomeCPB_datool_assembly	NODE_1945_length_3052_cov_6.106773	3	1646	3052	1	C	K15738	ABC transport system ATP-binding/permease protein								ABC transporter [PF00005.30]					0
bin.001.fastaviriomeCPB_datool_assembly_NODE_1950_length_3049_cov_9.015030_1	bin.001.fastaviriomeCPB_datool_assembly	NODE_1950_length_3049_cov_9.015030	1	2	727	1	C	K02967	small subunit ribosomal protein S2								Ribosomal protein S2 [PF00318.23]					0
bin.001.fastaviriomeCPB_datool_assembly_NODE_1950_length_3049_cov_9.015030_2	bin.001.fastaviriomeCPB_datool_assembly	NODE_1950_length_3049_cov_9.015030	2	817	1644	1	C	K02357	elongation factor Ts								Elongation factor TS [PF00889.22]					0
bin.001.fastaviriomeCPB_datool_assembly_NODE_1950_length_3049_cov_9.015030_3	bin.001.fastaviriomeCPB_datool_assembly	NODE_1950_length_3049_cov_9.015030	3	1747	2466	1	C	K09903	uridylate kinase [EC:2.7.4.22]								Amino acid kinase family [PF00696.31]					0
bin.001.fastaviriomeCPB_datool_assembly_NODE_1950_length_3049_cov_9.015030_4	bin.001.fastaviriomeCPB_datool_assembly	NODE_1950_length_3049_cov_9.015030	4	2518	3048	1	C	K02838	ribosome recycling factor								Ribosome recycling factor [PF01765.22]					0
bin.001.fastaviriomeCPB_datool_assembly_NODE_1962_length_3040_cov_11.373534_1	bin.001.fastaviriomeCPB_datool_assembly	NODE_1962_length_3040_cov_11.373534	1	229	525	1	C	K04078	chaperonin GroES								Chaperonin 10 Kd subunit [PF00166.24]					0
bin.001.fastaviriomeCPB_datool_assembly_NODE_1962_length_3040_cov_11.373534_2	bin.001.fastaviriomeCPB_datool_assembly	NODE_1962_length_3040_cov_11.373534	2	659	1627	1	C	K01060	cephalosporin-C deacetylase [EC:3.1.1.41]	MER0127908	S09X	MER0127908 - cephalosporin C deacetylase (Beutenbergia cavernae) [S09.949]#S09X#{peptidase unit: 69-304}~source GEBA2500407232~	False	0.689	327.0	9.171e-99	Acetyl xylan esterase (AXE1) [PF05448.15]; X-Pro dipeptidyl-peptidase (S15 family) [PF02129.21]; Prolyl oligopeptidase family [PF00326.24]; Abhydrolase family [PF12715.10]; Esterase FrsA-like [PF06500.14]; Dienelactone hydrolase family [PF01738.21]	CE7	CE7 acetyl xylan esterase (EC 3.1.1.72); cephalosporin-C deacetylase (EC 3.1.1.41).	3.1.1.41,3.1.1.72,3.1.1.-	CE7.hmm	0
bin.001.fastaviriomeCPB_datool_assembly_NODE_1962_length_3040_cov_11.373534_3	bin.001.fastaviriomeCPB_datool_assembly	NODE_1962_length_3040_cov_11.373534	3	1799	2734	1	C	K05786	chloramphenicol-sensitive protein RarD								EamA-like transporter family [PF00892.23]					0
bin.001.fastaviriomeCPB_datool_assembly_NODE_1972_length_3032_cov_7.698690_1	bin.001.fastaviriomeCPB_datool_assembly	NODE_1972_length_3032_cov_7.698690	1	374	1474	1	C	K10112	multiple sugar transport system ATP-binding protein [EC:7.5.2.-]								ABC transporter [PF00005.30]; MalK OB fold domain [PF17912.4]; TOBE domain [PF08402.13]					0
bin.001.fastaviriomeCPB_datool_assembly_NODE_1972_length_3032_cov_7.698690_2	bin.001.fastaviriomeCPB_datool_assembly	NODE_1972_length_3032_cov_7.698690	2	1558	2871	1	D										Domain of unknown function (DUF4032) [PF13224.9]; Lipopolysaccharide kinase (Kdo/WaaP) family [PF06293.17]					0
bin.001.fastaviriomeCPB_datool_assembly_NODE_1972_length_3032_cov_7.698690_3	bin.001.fastaviriomeCPB_datool_assembly	NODE_1972_length_3032_cov_7.698690	3	2905	3030	-1	E															0
bin.001.fastaviriomeCPB_datool_assembly_NODE_1987_length_3021_cov_6.890762_1	bin.001.fastaviriomeCPB_datool_assembly	NODE_1987_length_3021_cov_6.890762	1	3	668	1	D										SatD family (SatD) [PF16264.8]					0
bin.001.fastaviriomeCPB_datool_assembly_NODE_1987_length_3021_cov_6.890762_2	bin.001.fastaviriomeCPB_datool_assembly	NODE_1987_length_3021_cov_6.890762	2	746	1342	-1	E															0
bin.001.fastaviriomeCPB_datool_assembly_NODE_1987_length_3021_cov_6.890762_3	bin.001.fastaviriomeCPB_datool_assembly	NODE_1987_length_3021_cov_6.890762	3	1415	2746	1	C	K01866	tyrosyl-tRNA synthetase [EC:6.1.1.1]								tRNA synthetases class I (W and Y) [PF00579.28]					0
bin.001.fastaviriomeCPB_datool_assembly_NODE_1987_length_3021_cov_6.890762_4	bin.001.fastaviriomeCPB_datool_assembly	NODE_1987_length_3021_cov_6.890762	4	2815	3021	1	D										Domain of unknown function (DUF4184) [PF13803.9]					0
bin.001.fastaviriomeCPB_datool_assembly_NODE_1992_length_3017_cov_9.433491_1	bin.001.fastaviriomeCPB_datool_assembly	NODE_1992_length_3017_cov_9.433491	1	2	463	-1	D										Putative sensor [PF13796.9]					0
bin.001.fastaviriomeCPB_datool_assembly_NODE_1992_length_3017_cov_9.433491_2	bin.001.fastaviriomeCPB_datool_assembly	NODE_1992_length_3017_cov_9.433491	2	584	1402	1	D										haloacid dehalogenase-like hydrolase [PF08282.15]; Sucrose-6F-phosphate phosphohydrolase [PF05116.16]					0
bin.001.fastaviriomeCPB_datool_assembly_NODE_1992_length_3017_cov_9.433491_3	bin.001.fastaviriomeCPB_datool_assembly	NODE_1992_length_3017_cov_9.433491	3	1424	2254	1	C	K06221	2,5-diketo-D-gluconate reductase A [EC:1.1.1.346]								Aldo/keto reductase family [PF00248.24]					0
bin.001.fastaviriomeCPB_datool_assembly_NODE_1992_length_3017_cov_9.433491_4	bin.001.fastaviriomeCPB_datool_assembly	NODE_1992_length_3017_cov_9.433491	4	2369	2542	1	E															0
bin.001.fastaviriomeCPB_datool_assembly_NODE_1992_length_3017_cov_9.433491_5	bin.001.fastaviriomeCPB_datool_assembly	NODE_1992_length_3017_cov_9.433491	5	2485	2949	-1	E															0
bin.001.fastaviriomeCPB_datool_assembly_NODE_19_length_28191_cov_23.973486_1	bin.001.fastaviriomeCPB_datool_assembly	NODE_19_length_28191_cov_23.973486	1	3	272	1	E															0
bin.001.fastaviriomeCPB_datool_assembly_NODE_19_length_28191_cov_23.973486_2	bin.001.fastaviriomeCPB_datool_assembly	NODE_19_length_28191_cov_23.973486	2	269	466	1	D										Family of unknown function (DUF6186) [PF19684.2]					0
bin.001.fastaviriomeCPB_datool_assembly_NODE_19_length_28191_cov_23.973486_3	bin.001.fastaviriomeCPB_datool_assembly	NODE_19_length_28191_cov_23.973486	3	623	1105	-1	E															0
bin.001.fastaviriomeCPB_datool_assembly_NODE_19_length_28191_cov_23.973486_4	bin.001.fastaviriomeCPB_datool_assembly	NODE_19_length_28191_cov_23.973486	4	1102	1710	-1	E															0
bin.001.fastaviriomeCPB_datool_assembly_NODE_19_length_28191_cov_23.973486_5	bin.001.fastaviriomeCPB_datool_assembly	NODE_19_length_28191_cov_23.973486	5	1856	2857	-1	D										Phage integrase, N-terminal SAM-like domain [PF02899.20]; Phage integrase family [PF00589.25]; Phage integrase, N-terminal SAM-like domain [PF13495.9]; Phage integrase SAM-like domain [PF13102.9]					0
bin.001.fastaviriomeCPB_datool_assembly_NODE_19_length_28191_cov_23.973486_6	bin.001.fastaviriomeCPB_datool_assembly	NODE_19_length_28191_cov_23.973486	6	2959	3603	1	E															0
bin.001.fastaviriomeCPB_datool_assembly_NODE_19_length_28191_cov_23.973486_7	bin.001.fastaviriomeCPB_datool_assembly	NODE_19_length_28191_cov_23.973486	7	3618	3887	1	E															0
bin.001.fastaviriomeCPB_datool_assembly_NODE_19_length_28191_cov_23.973486_8	bin.001.fastaviriomeCPB_datool_assembly	NODE_19_length_28191_cov_23.973486	8	3951	5351	-1	C	K01720	2-methylcitrate dehydratase [EC:4.2.1.79]								MmgE/PrpD C-terminal domain [PF19305.2]; MmgE/PrpD N-terminal domain [PF03972.17]					0
bin.001.fastaviriomeCPB_datool_assembly_NODE_19_length_28191_cov_23.973486_9	bin.001.fastaviriomeCPB_datool_assembly	NODE_19_length_28191_cov_23.973486	9	5389	5823	-1	E															0
bin.001.fastaviriomeCPB_datool_assembly_NODE_19_length_28191_cov_23.973486_10	bin.001.fastaviriomeCPB_datool_assembly	NODE_19_length_28191_cov_23.973486	10	5916	6125	1	E															0
bin.001.fastaviriomeCPB_datool_assembly_NODE_19_length_28191_cov_23.973486_11	bin.001.fastaviriomeCPB_datool_assembly	NODE_19_length_28191_cov_23.973486	11	6168	6260	1	E															0
bin.001.fastaviriomeCPB_datool_assembly_NODE_19_length_28191_cov_23.973486_12	bin.001.fastaviriomeCPB_datool_assembly	NODE_19_length_28191_cov_23.973486	12	6730	7227	-1	C	K00759	adenine phosphoribosyltransferase [EC:2.4.2.7]								Phosphoribosyl transferase domain [PF00156.30]					0
bin.001.fastaviriomeCPB_datool_assembly_NODE_19_length_28191_cov_23.973486_13	bin.001.fastaviriomeCPB_datool_assembly	NODE_19_length_28191_cov_23.973486	13	7271	7855	1	C	K07497	putative transposase								Integrase core domain [PF13683.9]; Integrase core domain [PF00665.29]; Integrase core domain [PF13333.9]					0
bin.001.fastaviriomeCPB_datool_assembly_NODE_19_length_28191_cov_23.973486_14	bin.001.fastaviriomeCPB_datool_assembly	NODE_19_length_28191_cov_23.973486	14	8372	11956	1	E															0
bin.001.fastaviriomeCPB_datool_assembly_NODE_19_length_28191_cov_23.973486_15	bin.001.fastaviriomeCPB_datool_assembly	NODE_19_length_28191_cov_23.973486	15	11958	12269	-1	E															0
bin.001.fastaviriomeCPB_datool_assembly_NODE_19_length_28191_cov_23.973486_16	bin.001.fastaviriomeCPB_datool_assembly	NODE_19_length_28191_cov_23.973486	16	12539	13297	1	D										TnsA-like endonuclease N terminal [PF08722.14]					0
bin.001.fastaviriomeCPB_datool_assembly_NODE_19_length_28191_cov_23.973486_17	bin.001.fastaviriomeCPB_datool_assembly	NODE_19_length_28191_cov_23.973486	17	13332	15482	1	C	K07497	putative transposase								Integrase core domain [PF00665.29]; Bacteriophage Mu transposase [PF02914.18]					0
bin.001.fastaviriomeCPB_datool_assembly_NODE_19_length_28191_cov_23.973486_18	bin.001.fastaviriomeCPB_datool_assembly	NODE_19_length_28191_cov_23.973486	18	15479	16657	1	D										Bacterial TniB protein [PF05621.14]					0
bin.001.fastaviriomeCPB_datool_assembly_NODE_19_length_28191_cov_23.973486_19	bin.001.fastaviriomeCPB_datool_assembly	NODE_19_length_28191_cov_23.973486	19	16657	19074	1	D										TniQ [PF06527.14]; Transposase [PF01710.19]					1
bin.001.fastaviriomeCPB_datool_assembly_NODE_19_length_28191_cov_23.973486_20	bin.001.fastaviriomeCPB_datool_assembly	NODE_19_length_28191_cov_23.973486	20	19071	19265	1	E															0
bin.001.fastaviriomeCPB_datool_assembly_NODE_19_length_28191_cov_23.973486_21	bin.001.fastaviriomeCPB_datool_assembly	NODE_19_length_28191_cov_23.973486	21	19262	19717	1	E															0
bin.001.fastaviriomeCPB_datool_assembly_NODE_19_length_28191_cov_23.973486_22	bin.001.fastaviriomeCPB_datool_assembly	NODE_19_length_28191_cov_23.973486	22	19662	20447	-1	E															0
bin.001.fastaviriomeCPB_datool_assembly_NODE_19_length_28191_cov_23.973486_23	bin.001.fastaviriomeCPB_datool_assembly	NODE_19_length_28191_cov_23.973486	23	20525	20965	-1	E															0
bin.001.fastaviriomeCPB_datool_assembly_NODE_19_length_28191_cov_23.973486_24	bin.001.fastaviriomeCPB_datool_assembly	NODE_19_length_28191_cov_23.973486	24	21347	22120	1	C	K07497	putative transposase								Integrase core domain [PF13683.9]; Integrase core domain [PF00665.29]					0
bin.001.fastaviriomeCPB_datool_assembly_NODE_19_length_28191_cov_23.973486_25	bin.001.fastaviriomeCPB_datool_assembly	NODE_19_length_28191_cov_23.973486	25	22170	22574	-1	D										Bacterial regulatory proteins, luxR family [PF00196.22]; Sigma-70, region 4 [PF08281.15]					0
bin.001.fastaviriomeCPB_datool_assembly_NODE_19_length_28191_cov_23.973486_26	bin.001.fastaviriomeCPB_datool_assembly	NODE_19_length_28191_cov_23.973486	26	22640	22927	1	D										Phage integrase family [PF00589.25]					0
bin.001.fastaviriomeCPB_datool_assembly_NODE_19_length_28191_cov_23.973486_27	bin.001.fastaviriomeCPB_datool_assembly	NODE_19_length_28191_cov_23.973486	27	22917	23252	1	D										Cro/C1-type HTH DNA-binding domain [PF13443.9]					0
bin.001.fastaviriomeCPB_datool_assembly_NODE_19_length_28191_cov_23.973486_28	bin.001.fastaviriomeCPB_datool_assembly	NODE_19_length_28191_cov_23.973486	28	23979	25214	1	E															0
bin.001.fastaviriomeCPB_datool_assembly_NODE_19_length_28191_cov_23.973486_29	bin.001.fastaviriomeCPB_datool_assembly	NODE_19_length_28191_cov_23.973486	29	25289	25678	-1	D										MerR HTH family regulatory protein [PF13411.9]; MerR, DNA binding [PF09278.14]; MerR family regulatory protein [PF00376.26]					0
bin.001.fastaviriomeCPB_datool_assembly_NODE_19_length_28191_cov_23.973486_30	bin.001.fastaviriomeCPB_datool_assembly	NODE_19_length_28191_cov_23.973486	30	25996	27420	1	C	K00520	mercuric reductase [EC:1.16.1.1]								Pyridine nucleotide-disulphide oxidoreductase [PF07992.17]; Pyridine nucleotide-disulphide oxidoreductase, dimerisation domain [PF02852.25]; Pyridine nucleotide-disulphide oxidoreductase [PF00070.30]					0
bin.001.fastaviriomeCPB_datool_assembly_NODE_19_length_28191_cov_23.973486_31	bin.001.fastaviriomeCPB_datool_assembly	NODE_19_length_28191_cov_23.973486	31	27564	27827	1	C	K00221	alkylmercury lyase [EC:4.99.1.2]								Alkylmercury lyase [PF03243.18]					0
bin.001.fastaviriomeCPB_datool_assembly_NODE_19_length_28191_cov_23.973486_32	bin.001.fastaviriomeCPB_datool_assembly	NODE_19_length_28191_cov_23.973486	32	27856	28161	1	E															0
bin.001.fastaviriomeCPB_datool_assembly_NODE_2000_length_3013_cov_5.529074_1	bin.001.fastaviriomeCPB_datool_assembly	NODE_2000_length_3013_cov_5.529074	1	98	1384	1	C	K00820	glutamine---fructose-6-phosphate transaminase (isomerizing) [EC:2.6.1.16]								SIS domain [PF01380.25]					0
bin.001.fastaviriomeCPB_datool_assembly_NODE_2000_length_3013_cov_5.529074_2	bin.001.fastaviriomeCPB_datool_assembly	NODE_2000_length_3013_cov_5.529074	2	1483	1839	1	C	K00997	holo-[acyl-carrier protein] synthase [EC:2.7.8.7]								4'-phosphopantetheinyl transferase superfamily [PF01648.23]					0
bin.001.fastaviriomeCPB_datool_assembly_NODE_2000_length_3013_cov_5.529074_3	bin.001.fastaviriomeCPB_datool_assembly	NODE_2000_length_3013_cov_5.529074	3	1836	2960	1	C	K01775	alanine racemase [EC:5.1.1.1]								Alanine racemase, C-terminal domain [PF00842.24]; Alanine racemase, N-terminal domain [PF01168.23]					0
bin.001.fastaviriomeCPB_datool_assembly_NODE_202_length_10398_cov_15.182539_1	bin.001.fastaviriomeCPB_datool_assembly	NODE_202_length_10398_cov_15.182539	1	178	1167	-1	C	K00016	L-lactate dehydrogenase [EC:1.1.1.27]								lactate/malate dehydrogenase, NAD binding domain [PF00056.26]; lactate/malate dehydrogenase, alpha/beta C-terminal domain [PF02866.21]					0
bin.001.fastaviriomeCPB_datool_assembly_NODE_202_length_10398_cov_15.182539_2	bin.001.fastaviriomeCPB_datool_assembly	NODE_202_length_10398_cov_15.182539	2	1239	2633	-1	D										Major Facilitator Superfamily [PF07690.19]; Fungal trichothecene efflux pump (TRI12) [PF06609.16]; Sugar (and other) transporter [PF00083.27]; Transmembrane secretion effector [PF05977.16]					0
bin.001.fastaviriomeCPB_datool_assembly_NODE_202_length_10398_cov_15.182539_3	bin.001.fastaviriomeCPB_datool_assembly	NODE_202_length_10398_cov_15.182539	3	3082	5559	1	C	K07459	putative ATP-dependent endonuclease of the OLD family								AAA ATPase domain [PF13175.9]; AAA domain, putative AbiEii toxin, Type IV TA system [PF13304.9]					0
bin.001.fastaviriomeCPB_datool_assembly_NODE_202_length_10398_cov_15.182539_4	bin.001.fastaviriomeCPB_datool_assembly	NODE_202_length_10398_cov_15.182539	4	5528	5743	-1	E															0
bin.001.fastaviriomeCPB_datool_assembly_NODE_202_length_10398_cov_15.182539_5	bin.001.fastaviriomeCPB_datool_assembly	NODE_202_length_10398_cov_15.182539	5	5974	8319	1	D			MER0987837	S08A	MER0987837 - subfamily S8A non-peptidase homologues (Actinokineospora spheciospongiae) [S08.UNA]#S08A#{peptidase unit: 404-858}~source W7IY69~	False	0.237	74.0	1.043e-11	Ankyrin repeats (3 copies) [PF12796.10]; Ankyrin repeats (many copies) [PF13857.9]; Ankyrin repeats (many copies) [PF13637.9]; Ankyrin repeat [PF13606.9]; Ankyrin repeat [PF00023.33]					0
bin.001.fastaviriomeCPB_datool_assembly_NODE_202_length_10398_cov_15.182539_6	bin.001.fastaviriomeCPB_datool_assembly	NODE_202_length_10398_cov_15.182539	6	8744	10336	1	D										Sodium:sulfate symporter transmembrane region [PF00939.22]; Citrate transporter [PF03600.19]; Arsenical pump membrane protein [PF02040.18]					0
bin.001.fastaviriomeCPB_datool_assembly_NODE_2033_length_2987_cov_7.896999_1	bin.001.fastaviriomeCPB_datool_assembly	NODE_2033_length_2987_cov_7.896999	1	209	2530	1	C	K23269	phosphoribosylformylglycinamidine synthase subunit PurL [EC:6.3.5.3]								AIR synthase related protein, N-terminal domain [PF00586.27]; AIR synthase related protein, C-terminal domain [PF02769.25]; Formylglycinamide ribonucleotide amidotransferase linker domain [PF18072.4]					0
bin.001.fastaviriomeCPB_datool_assembly_NODE_2033_length_2987_cov_7.896999_2	bin.001.fastaviriomeCPB_datool_assembly	NODE_2033_length_2987_cov_7.896999	2	2535	2672	1	E															0
bin.001.fastaviriomeCPB_datool_assembly_NODE_2033_length_2987_cov_7.896999_3	bin.001.fastaviriomeCPB_datool_assembly	NODE_2033_length_2987_cov_7.896999	3	2748	2987	1	E															0
bin.001.fastaviriomeCPB_datool_assembly_NODE_2040_length_2982_cov_6.189614_1	bin.001.fastaviriomeCPB_datool_assembly	NODE_2040_length_2982_cov_6.189614	1	143	1480	1	C	K01915	glutamine synthetase [EC:6.3.1.2]								Glutamine synthetase, catalytic domain [PF00120.27]; Glutamine synthetase, beta-Grasp domain [PF03951.22]; Glutamine synthetase N-terminal domain [PF16952.8]					0
bin.001.fastaviriomeCPB_datool_assembly_NODE_2040_length_2982_cov_6.189614_2	bin.001.fastaviriomeCPB_datool_assembly	NODE_2040_length_2982_cov_6.189614	2	1487	2980	1	C	K00982	[glutamine synthetase] adenylyltransferase / [glutamine synthetase]-adenylyl-L-tyrosine phosphorylase [EC:2.7.7.42 2.7.7.89]								Glutamate-ammonia ligase adenylyltransferase [PF03710.18]; GlnD PII-uridylyltransferase [PF08335.14]					0
bin.001.fastaviriomeCPB_datool_assembly_NODE_2045_length_2980_cov_5.882735_1	bin.001.fastaviriomeCPB_datool_assembly	NODE_2045_length_2980_cov_5.882735	1	2	727	-1	D										MazG nucleotide pyrophosphohydrolase domain [PF03819.20]					0
bin.001.fastaviriomeCPB_datool_assembly_NODE_2045_length_2980_cov_5.882735_2	bin.001.fastaviriomeCPB_datool_assembly	NODE_2045_length_2980_cov_5.882735	2	724	1914	-1	C	K03313	Na+:H+ antiporter, NhaA family								Na+/H+ antiporter 1 [PF06965.15]					0
bin.001.fastaviriomeCPB_datool_assembly_NODE_2045_length_2980_cov_5.882735_3	bin.001.fastaviriomeCPB_datool_assembly	NODE_2045_length_2980_cov_5.882735	3	2023	2940	1	C	K01595	phosphoenolpyruvate carboxylase [EC:4.1.1.31]													0
bin.001.fastaviriomeCPB_datool_assembly_NODE_2049_length_2975_cov_4.664041_1	bin.001.fastaviriomeCPB_datool_assembly	NODE_2049_length_2975_cov_4.664041	1	1	615	1	C	K00946	thiamine-monophosphate kinase [EC:2.7.4.16]								AIR synthase related protein, C-terminal domain [PF02769.25]					0
bin.001.fastaviriomeCPB_datool_assembly_NODE_2049_length_2975_cov_4.664041_2	bin.001.fastaviriomeCPB_datool_assembly	NODE_2049_length_2975_cov_4.664041	2	643	1215	-1	C	K08316	16S rRNA (guanine966-N2)-methyltransferase [EC:2.1.1.171]								Conserved hypothetical protein 95 [PF03602.18]; Methyltransferase small domain [PF05175.17]; S-adenosylmethionine-dependent methyltransferase [PF10672.12]					0
bin.001.fastaviriomeCPB_datool_assembly_NODE_2049_length_2975_cov_4.664041_3	bin.001.fastaviriomeCPB_datool_assembly	NODE_2049_length_2975_cov_4.664041	3	1288	2973	1	C	K03655	ATP-dependent DNA helicase RecG [EC:5.6.2.4]								RecG wedge domain [PF17191.7]; Type III restriction enzyme, res subunit [PF04851.18]; DEAD/DEAH box helicase [PF00270.32]; SNF2-related domain [PF00176.26]					0
bin.001.fastaviriomeCPB_datool_assembly_NODE_205_length_10353_cov_7.600990_1	bin.001.fastaviriomeCPB_datool_assembly	NODE_205_length_10353_cov_7.600990	1	2	490	-1	D										Flavin-binding monooxygenase-like [PF00743.22]; Lycopene cyclase protein [PF05834.15]; Pyridine nucleotide-disulphide oxidoreductase [PF07992.17]; FAD binding domain [PF01494.22]; FAD dependent oxidoreductase [PF01266.27]					0
bin.001.fastaviriomeCPB_datool_assembly_NODE_205_length_10353_cov_7.600990_2	bin.001.fastaviriomeCPB_datool_assembly	NODE_205_length_10353_cov_7.600990	2	487	786	-1	E															0
bin.001.fastaviriomeCPB_datool_assembly_NODE_205_length_10353_cov_7.600990_3	bin.001.fastaviriomeCPB_datool_assembly	NODE_205_length_10353_cov_7.600990	3	779	1681	-1	D										Carbon-nitrogen hydrolase [PF00795.25]					0
bin.001.fastaviriomeCPB_datool_assembly_NODE_205_length_10353_cov_7.600990_4	bin.001.fastaviriomeCPB_datool_assembly	NODE_205_length_10353_cov_7.600990	4	1689	2060	-1	D										DsrE/DsrF-like family [PF02635.18]					0
bin.001.fastaviriomeCPB_datool_assembly_NODE_205_length_10353_cov_7.600990_5	bin.001.fastaviriomeCPB_datool_assembly	NODE_205_length_10353_cov_7.600990	5	2265	3731	-1	C	K07123	uncharacterized protein								AIR synthase related protein, N-terminal domain [PF00586.27]; AIR synthase related protein, C-terminal domain [PF02769.25]					0
bin.001.fastaviriomeCPB_datool_assembly_NODE_205_length_10353_cov_7.600990_6	bin.001.fastaviriomeCPB_datool_assembly	NODE_205_length_10353_cov_7.600990	6	3683	4777	-1	E															0
bin.001.fastaviriomeCPB_datool_assembly_NODE_205_length_10353_cov_7.600990_7	bin.001.fastaviriomeCPB_datool_assembly	NODE_205_length_10353_cov_7.600990	7	5294	6367	-1	C	K00259	alanine dehydrogenase [EC:1.4.1.1]								Alanine dehydrogenase/PNT, C-terminal domain [PF01262.24]; Alanine dehydrogenase/PNT, N-terminal domain [PF05222.18]; Pyridine nucleotide-disulphide oxidoreductase [PF00070.30]					0
bin.001.fastaviriomeCPB_datool_assembly_NODE_205_length_10353_cov_7.600990_8	bin.001.fastaviriomeCPB_datool_assembly	NODE_205_length_10353_cov_7.600990	8	6552	7025	1	C	K03719	Lrp/AsnC family transcriptional regulator, leucine-responsive regulatory protein								Lrp/AsnC ligand binding domain [PF01037.24]; Winged helix-turn-helix DNA-binding [PF13412.9]					0
bin.001.fastaviriomeCPB_datool_assembly_NODE_205_length_10353_cov_7.600990_9	bin.001.fastaviriomeCPB_datool_assembly	NODE_205_length_10353_cov_7.600990	9	7237	7773	1	C	K03469	ribonuclease HI [EC:3.1.26.4]								RNase H [PF00075.27]					0
bin.001.fastaviriomeCPB_datool_assembly_NODE_205_length_10353_cov_7.600990_10	bin.001.fastaviriomeCPB_datool_assembly	NODE_205_length_10353_cov_7.600990	10	7876	8355	-1	D										NUDIX domain [PF00293.31]					0
bin.001.fastaviriomeCPB_datool_assembly_NODE_205_length_10353_cov_7.600990_11	bin.001.fastaviriomeCPB_datool_assembly	NODE_205_length_10353_cov_7.600990	11	8369	9382	-1	D										Aldo/keto reductase family [PF00248.24]					0
bin.001.fastaviriomeCPB_datool_assembly_NODE_205_length_10353_cov_7.600990_12	bin.001.fastaviriomeCPB_datool_assembly	NODE_205_length_10353_cov_7.600990	12	9450	10352	-1	C	K10254	oleate hydratase [EC:4.2.1.53]								MCRA family [PF06100.14]					0
bin.001.fastaviriomeCPB_datool_assembly_NODE_2068_length_2958_cov_6.642439_1	bin.001.fastaviriomeCPB_datool_assembly	NODE_2068_length_2958_cov_6.642439	1	28	1152	-1	D										Pyridine nucleotide-disulphide oxidoreductase [PF07992.17]; Pyridine nucleotide-disulphide oxidoreductase [PF00070.30]					0
bin.001.fastaviriomeCPB_datool_assembly_NODE_2068_length_2958_cov_6.642439_2	bin.001.fastaviriomeCPB_datool_assembly	NODE_2068_length_2958_cov_6.642439	2	1242	1739	1	D										Winged helix DNA-binding domain [PF13463.9]; MarR family [PF12802.10]; MarR family [PF01047.25]					0
bin.001.fastaviriomeCPB_datool_assembly_NODE_2068_length_2958_cov_6.642439_3	bin.001.fastaviriomeCPB_datool_assembly	NODE_2068_length_2958_cov_6.642439	3	1814	2134	1	C	K22298	ArsR family transcriptional regulator, zinc-responsive transcriptional repressor								Helix-turn-helix domain [PF12840.10]; Bacterial regulatory protein, arsR family [PF01022.23]					0
bin.001.fastaviriomeCPB_datool_assembly_NODE_2068_length_2958_cov_6.642439_4	bin.001.fastaviriomeCPB_datool_assembly	NODE_2068_length_2958_cov_6.642439	4	2190	2486	1	E															0
bin.001.fastaviriomeCPB_datool_assembly_NODE_2068_length_2958_cov_6.642439_5	bin.001.fastaviriomeCPB_datool_assembly	NODE_2068_length_2958_cov_6.642439	5	2558	2956	-1	D										ABC transporter C-terminal domain [PF16326.8]					0
bin.001.fastaviriomeCPB_datool_assembly_NODE_2081_length_2945_cov_8.404844_1	bin.001.fastaviriomeCPB_datool_assembly	NODE_2081_length_2945_cov_8.404844	1	2	2050	-1	D										Amino acid permease [PF13520.9]					0
bin.001.fastaviriomeCPB_datool_assembly_NODE_2081_length_2945_cov_8.404844_2	bin.001.fastaviriomeCPB_datool_assembly	NODE_2081_length_2945_cov_8.404844	2	2101	2943	1	D										VanZ like family [PF04892.15]					0
bin.001.fastaviriomeCPB_datool_assembly_NODE_2085_length_2939_cov_7.778779_1	bin.001.fastaviriomeCPB_datool_assembly	NODE_2085_length_2939_cov_7.778779	1	216	1721	1	C	K01990	ABC-2 type transport system ATP-binding protein								ABC transporter [PF00005.30]					0
bin.001.fastaviriomeCPB_datool_assembly_NODE_2085_length_2939_cov_7.778779_2	bin.001.fastaviriomeCPB_datool_assembly	NODE_2085_length_2939_cov_7.778779	2	1697	2938	1	E															0
bin.001.fastaviriomeCPB_datool_assembly_NODE_2086_length_2938_cov_6.219563_1	bin.001.fastaviriomeCPB_datool_assembly	NODE_2086_length_2938_cov_6.219563	1	3	425	1	C	K06024	segregation and condensation protein B								Segregation and condensation complex subunit ScpB [PF04079.19]					0
bin.001.fastaviriomeCPB_datool_assembly_NODE_2086_length_2938_cov_6.219563_2	bin.001.fastaviriomeCPB_datool_assembly	NODE_2086_length_2938_cov_6.219563	2	422	1210	1	C	K06178	23S rRNA pseudouridine2605 synthase [EC:5.4.99.22]								RNA pseudouridylate synthase [PF00849.25]					0
bin.001.fastaviriomeCPB_datool_assembly_NODE_2086_length_2938_cov_6.219563_3	bin.001.fastaviriomeCPB_datool_assembly	NODE_2086_length_2938_cov_6.219563	3	1263	2384	1	C	K04517	prephenate dehydrogenase [EC:1.3.1.12]								Prephenate dehydrogenase, nucleotide-binding domain [PF02153.20]; Prephenate dehydrogenase, dimerization domain [PF20463.1]					0
bin.001.fastaviriomeCPB_datool_assembly_NODE_2086_length_2938_cov_6.219563_4	bin.001.fastaviriomeCPB_datool_assembly	NODE_2086_length_2938_cov_6.219563	4	2381	2938	1	C	K00945	CMP/dCMP kinase [EC:2.7.4.25]								Cytidylate kinase [PF02224.21]					0
bin.001.fastaviriomeCPB_datool_assembly_NODE_2112_length_2916_cov_7.893394_1	bin.001.fastaviriomeCPB_datool_assembly	NODE_2112_length_2916_cov_7.893394	1	3	644	-1	C	K00820	glutamine---fructose-6-phosphate transaminase (isomerizing) [EC:2.6.1.16]	MER0457013	C44	MER0457013 - family C44 non-peptidase homologues (Microbacterium laevaniformans) [C44.UNW]#C44#{peptidase unit: 2-234}~source ZP_09923312~	True	0.901	402.0	5.5009999999999986e-127	Glutamine amidotransferase domain [PF13522.9]; Glutamine amidotransferase domain [PF13537.9]; Glutamine amidotransferases class-II [PF13230.9]					0
bin.001.fastaviriomeCPB_datool_assembly_NODE_2112_length_2916_cov_7.893394_2	bin.001.fastaviriomeCPB_datool_assembly	NODE_2112_length_2916_cov_7.893394	2	757	1704	-1	C	K00867	type I pantothenate kinase [EC:2.7.1.33]								Phosphoribulokinase / Uridine kinase family [PF00485.21]					0
bin.001.fastaviriomeCPB_datool_assembly_NODE_2112_length_2916_cov_7.893394_3	bin.001.fastaviriomeCPB_datool_assembly	NODE_2112_length_2916_cov_7.893394	3	2273	2914	1	C	K01524	exopolyphosphatase / guanosine-5'-triphosphate,3'-diphosphate pyrophosphatase [EC:3.6.1.11 3.6.1.40]								Ppx/GppA phosphatase family [PF02541.19]					0
bin.001.fastaviriomeCPB_datool_assembly_NODE_2116_length_2913_cov_7.203989_1	bin.001.fastaviriomeCPB_datool_assembly	NODE_2116_length_2913_cov_7.203989	1	30	1385	-1	C	K01740	O-acetylhomoserine (thiol)-lyase [EC:2.5.1.49]								Cys/Met metabolism PLP-dependent enzyme [PF01053.23]; Aminotransferase class-V [PF00266.22]; DegT/DnrJ/EryC1/StrS aminotransferase family [PF01041.20]; Orn/Lys/Arg decarboxylase, major domain [PF01276.23]					0
bin.001.fastaviriomeCPB_datool_assembly_NODE_2116_length_2913_cov_7.203989_2	bin.001.fastaviriomeCPB_datool_assembly	NODE_2116_length_2913_cov_7.203989	2	1574	2578	1	D										Putative zinc-binding metallo-peptidase [PF15887.8]; zinc-ribbon domain [PF10005.12]					0
bin.001.fastaviriomeCPB_datool_assembly_NODE_2116_length_2913_cov_7.203989_3	bin.001.fastaviriomeCPB_datool_assembly	NODE_2116_length_2913_cov_7.203989	3	2629	2913	-1	C	K09927	uncharacterized protein													0
bin.001.fastaviriomeCPB_datool_assembly_NODE_2117_length_2913_cov_3.975157_1	bin.001.fastaviriomeCPB_datool_assembly	NODE_2117_length_2913_cov_3.975157	1	2	1024	-1	D										Major Facilitator Superfamily [PF07690.19]					0
bin.001.fastaviriomeCPB_datool_assembly_NODE_2117_length_2913_cov_3.975157_2	bin.001.fastaviriomeCPB_datool_assembly	NODE_2117_length_2913_cov_3.975157	2	1076	1591	1	C	K07101	uncharacterized protein								Phosphoribosyl transferase domain [PF00156.30]					0
bin.001.fastaviriomeCPB_datool_assembly_NODE_2117_length_2913_cov_3.975157_3	bin.001.fastaviriomeCPB_datool_assembly	NODE_2117_length_2913_cov_3.975157	3	1591	2298	1	C	K03648	uracil-DNA glycosylase [EC:3.2.2.27]													0
bin.001.fastaviriomeCPB_datool_assembly_NODE_2117_length_2913_cov_3.975157_4	bin.001.fastaviriomeCPB_datool_assembly	NODE_2117_length_2913_cov_3.975157	4	2309	2824	1	D										Acetyltransferase (GNAT) domain [PF13420.10]					0
bin.001.fastaviriomeCPB_datool_assembly_NODE_2118_length_2912_cov_7.789289_1	bin.001.fastaviriomeCPB_datool_assembly	NODE_2118_length_2912_cov_7.789289	1	14	796	-1	C	K03366	meso-butanediol dehydrogenase / (S,S)-butanediol dehydrogenase / diacetyl reductase [EC:1.1.1.- 1.1.1.76 1.1.1.304]								Enoyl-(Acyl carrier protein) reductase [PF13561.9]; short chain dehydrogenase [PF00106.28]					0
bin.001.fastaviriomeCPB_datool_assembly_NODE_2118_length_2912_cov_7.789289_2	bin.001.fastaviriomeCPB_datool_assembly	NODE_2118_length_2912_cov_7.789289	2	1139	2911	-1	C	K13038	phosphopantothenoylcysteine decarboxylase / phosphopantothenate---cysteine ligase [EC:4.1.1.36 6.3.2.5]								DNA / pantothenate metabolism flavoprotein [PF04127.18]; Flavoprotein [PF02441.22]					0
bin.001.fastaviriomeCPB_datool_assembly_NODE_2145_length_2898_cov_8.893071_1	bin.001.fastaviriomeCPB_datool_assembly	NODE_2145_length_2898_cov_8.893071	1	3	812	-1	C	K02342	DNA polymerase III subunit epsilon [EC:2.7.7.7]								Exonuclease [PF00929.27]					0
bin.001.fastaviriomeCPB_datool_assembly_NODE_2145_length_2898_cov_8.893071_2	bin.001.fastaviriomeCPB_datool_assembly	NODE_2145_length_2898_cov_8.893071	2	909	1748	1	D			MER0121244	S33	MER0121244 - family S33 unassigned peptidases (Clavibacter michiganensis) [S33.UPW]#S33#{peptidase unit: 14-294}~source YP_001222456~	False	0.639	344.0	1.9739999999999998e-105	Serine aminopeptidase, S33 [PF12146.11]; Alpha/beta hydrolase family [PF12697.10]; alpha/beta hydrolase fold [PF00561.23]; Alpha/beta hydrolase of unknown function (DUF1057) [PF06342.15]; TAP-like protein [PF08386.13]					0
bin.001.fastaviriomeCPB_datool_assembly_NODE_2145_length_2898_cov_8.893071_3	bin.001.fastaviriomeCPB_datool_assembly	NODE_2145_length_2898_cov_8.893071	3	1708	2268	-1	D										CGNR zinc finger [PF11706.11]; Putative stress-induced transcription regulator [PF07336.14]					0
bin.001.fastaviriomeCPB_datool_assembly_NODE_2145_length_2898_cov_8.893071_4	bin.001.fastaviriomeCPB_datool_assembly	NODE_2145_length_2898_cov_8.893071	4	2361	2897	1	E															0
bin.001.fastaviriomeCPB_datool_assembly_NODE_214_length_10063_cov_13.937350_1	bin.001.fastaviriomeCPB_datool_assembly	NODE_214_length_10063_cov_13.937350	1	1	1113	-1	C	K02549	o-succinylbenzoate synthase [EC:4.2.1.113]								Enolase C-terminal domain-like [PF13378.9]; Mandelate racemase / muconate lactonizing enzyme, N-terminal domain [PF02746.19]					0
bin.001.fastaviriomeCPB_datool_assembly_NODE_214_length_10063_cov_13.937350_2	bin.001.fastaviriomeCPB_datool_assembly	NODE_214_length_10063_cov_13.937350	2	1110	1802	-1	D										SIS domain [PF01380.25]					0
bin.001.fastaviriomeCPB_datool_assembly_NODE_214_length_10063_cov_13.937350_3	bin.001.fastaviriomeCPB_datool_assembly	NODE_214_length_10063_cov_13.937350	3	1799	2782	-1	E															0
bin.001.fastaviriomeCPB_datool_assembly_NODE_214_length_10063_cov_13.937350_4	bin.001.fastaviriomeCPB_datool_assembly	NODE_214_length_10063_cov_13.937350	4	2932	4077	1	C	K01295	glutamate carboxypeptidase [EC:3.4.17.11]	MER1222984	M20A	MER1222984 - subfamily M20A unassigned peptidases (Microbacterium sp. 13-71-7) [M20.UPA]#M20A#{peptidase unit: 10-374}~source OZB85348~	True	0.631	446.0	6.732e-139	Peptidase family M20/M25/M40 [PF01546.31]; Peptidase dimerisation domain [PF07687.17]					0
bin.001.fastaviriomeCPB_datool_assembly_NODE_214_length_10063_cov_13.937350_5	bin.001.fastaviriomeCPB_datool_assembly	NODE_214_length_10063_cov_13.937350	5	4369	6219	1	C	K02035	peptide/nickel transport system substrate-binding protein								Bacterial extracellular solute-binding proteins, family 5 Middle [PF00496.25]					0
bin.001.fastaviriomeCPB_datool_assembly_NODE_214_length_10063_cov_13.937350_6	bin.001.fastaviriomeCPB_datool_assembly	NODE_214_length_10063_cov_13.937350	6	6300	7346	1	C	K02033	peptide/nickel transport system permease protein								Binding-prot-dependent transport system membrane comp, N-term [PF19300.2]					0
bin.001.fastaviriomeCPB_datool_assembly_NODE_214_length_10063_cov_13.937350_7	bin.001.fastaviriomeCPB_datool_assembly	NODE_214_length_10063_cov_13.937350	7	7343	8257	1	C	K02034	peptide/nickel transport system permease protein													0
bin.001.fastaviriomeCPB_datool_assembly_NODE_214_length_10063_cov_13.937350_8	bin.001.fastaviriomeCPB_datool_assembly	NODE_214_length_10063_cov_13.937350	8	8261	9919	1	C	K02031	peptide/nickel transport system ATP-binding protein								ABC transporter [PF00005.30]; Oligopeptide/dipeptide transporter, C-terminal region [PF08352.15]					0
bin.001.fastaviriomeCPB_datool_assembly_NODE_2162_length_2887_cov_9.071328_1	bin.001.fastaviriomeCPB_datool_assembly	NODE_2162_length_2887_cov_9.071328	1	1	393	-1	D										Alpha amylase, catalytic domain [PF00128.27]					0
bin.001.fastaviriomeCPB_datool_assembly_NODE_2162_length_2887_cov_9.071328_2	bin.001.fastaviriomeCPB_datool_assembly	NODE_2162_length_2887_cov_9.071328	2	396	2606	-1	C	K01214	isoamylase [EC:3.2.1.68]								Alpha amylase, catalytic domain [PF00128.27]; Carbohydrate-binding module 48 (Isoamylase N-terminal domain) [PF02922.21]; Glycogen debranching enzyme C-terminal domain [PF18390.4]	CBM48; GH13; GH13_10; GH13_11; GH13_12; GH13_13; GH13_14; GH13_28; GH13_32; GH13_37; GH13_41; GH13_9	CBM48 Modules of approx. 100 residues with glycogen-binding function, appended to GH13 modules. Also found in the beta subunit (glycogen-binding) of AMP-activated protein kinases (AMPK); GH13 alpha-amylase (EC 3.2.1.1); pullulanase (EC 3.2.1.41); cyclomaltodextrin glucanotransferase (EC 2.4.1.19); cyclomaltodextrinase (EC 3.2.1.54); trehalose-6-phosphate hydrolase (EC 3.2.1.93); oligo-alpha-gluco…	; 2.4.1.25,2.4.1.-,3.2.1.1,3.2.1.133,3.2.1.135,3.2.1.20,3.2.1.2,3.2.1.41,3.2.1.54; 3.2.1.1,3.2.1.141; 2.4.1.25,3.2.1.20,3.2.1.68; 3.2.1.1,3.2.1.41,3.2.1.68; 3.2.1.41,3.2.1.68; 3.2.1.1,3.2.1.20,3.2.1.41,3.2.1.68; 3.2.1.1; 3.2.1.1,3.2.1.41,3.2.1.116; 3.2.1.1; 2.4.1.18	GH13_11.hmm	0
bin.001.fastaviriomeCPB_datool_assembly_NODE_2174_length_2879_cov_5.472734_1	bin.001.fastaviriomeCPB_datool_assembly	NODE_2174_length_2879_cov_5.472734	1	2	2779	-1	C	K01181	endo-1,4-beta-xylanase [EC:3.2.1.8]								Glycosyl hydrolase family 10 [PF00331.23]; Carbohydrate family 9 binding domain-like [PF06452.14]; Carbohydrate binding domain [PF02018.20]	CBM22; CBM9; GH10	CBM22 A xylan binding function has been demonstrated in several cases and affinity with mixed beta-1,3/beta-1,4-glucans in one. In several cases a thermostabilizing effect has also been seen.; CBM9 Modules of approx. 170 residues found so far only in xylanases. The cellulose-binding function has been demonstrated in one case.; GH10 endo-1,4-beta-xylanase (EC 3.2.1.8); endo-1,3-beta-xylanase (EC 3…	; ; 2.4.2.-,3.1.1.73,3.2.1.156,3.2.1.37,3.2.1.4,3.2.1.55,3.2.1.8,3.2.1.-	GH10.hmm	0
bin.001.fastaviriomeCPB_datool_assembly_NODE_2182_length_2875_cov_6.516312_1	bin.001.fastaviriomeCPB_datool_assembly	NODE_2182_length_2875_cov_6.516312	1	3	278	1	D										AMP-binding enzyme C-terminal domain [PF13193.9]					0
bin.001.fastaviriomeCPB_datool_assembly_NODE_2182_length_2875_cov_6.516312_2	bin.001.fastaviriomeCPB_datool_assembly	NODE_2182_length_2875_cov_6.516312	2	455	1438	1	C	K02548	1,4-dihydroxy-2-naphthoate polyprenyltransferase [EC:2.5.1.74]								UbiA prenyltransferase family [PF01040.21]					0
bin.001.fastaviriomeCPB_datool_assembly_NODE_2182_length_2875_cov_6.516312_3	bin.001.fastaviriomeCPB_datool_assembly	NODE_2182_length_2875_cov_6.516312	3	1455	1718	-1	D										Protein of unknown function (DUF4229) [PF14012.9]					0
bin.001.fastaviriomeCPB_datool_assembly_NODE_2182_length_2875_cov_6.516312_4	bin.001.fastaviriomeCPB_datool_assembly	NODE_2182_length_2875_cov_6.516312	4	1794	2219	1	D										Phospholipase_D-nuclease N-terminal [PF13396.9]					0
bin.001.fastaviriomeCPB_datool_assembly_NODE_2182_length_2875_cov_6.516312_5	bin.001.fastaviriomeCPB_datool_assembly	NODE_2182_length_2875_cov_6.516312	5	2221	2874	1	D										Thiamine pyrophosphate enzyme, N-terminal TPP binding domain [PF02776.21]					0
bin.001.fastaviriomeCPB_datool_assembly_NODE_2184_length_2874_cov_9.054629_1	bin.001.fastaviriomeCPB_datool_assembly	NODE_2184_length_2874_cov_9.054629	1	1	942	-1	C	K05275	pyridoxine 4-dehydrogenase [EC:1.1.1.65]								Aldo/keto reductase family [PF00248.24]					0
bin.001.fastaviriomeCPB_datool_assembly_NODE_2184_length_2874_cov_9.054629_2	bin.001.fastaviriomeCPB_datool_assembly	NODE_2184_length_2874_cov_9.054629	2	942	1907	-1	C	K10219	2-hydroxy-4-carboxymuconate semialdehyde hemiacetal dehydrogenase [EC:1.1.1.312]								Bacterial oxidoreductases, C-terminal [PF19858.2]; Oxidoreductase family, NAD-binding Rossmann fold [PF01408.25]	GH109	GH109 alpha-N-acetylgalactosaminidase (EC 3.2.1.49); beta-N-acetylhexosaminidase (EC 3.2.1.52)	3.2.1.49,3.2.1.52	GH109.hmm	0
bin.001.fastaviriomeCPB_datool_assembly_NODE_2184_length_2874_cov_9.054629_3	bin.001.fastaviriomeCPB_datool_assembly	NODE_2184_length_2874_cov_9.054629	3	1904	2872	-1	C	K04101	protocatechuate 4,5-dioxygenase, beta chain [EC:1.13.11.8]								Catalytic LigB subunit of aromatic ring-opening dioxygenase [PF02900.21]					0
bin.001.fastaviriomeCPB_datool_assembly_NODE_2187_length_2872_cov_6.651047_1	bin.001.fastaviriomeCPB_datool_assembly	NODE_2187_length_2872_cov_6.651047	1	2	166	-1	E															0
bin.001.fastaviriomeCPB_datool_assembly_NODE_2187_length_2872_cov_6.651047_2	bin.001.fastaviriomeCPB_datool_assembly	NODE_2187_length_2872_cov_6.651047	2	241	2667	-1	C	K03657	ATP-dependent DNA helicase UvrD/PcrA [EC:5.6.2.4]								UvrD/REP helicase N-terminal domain [PF00580.24]; UvrD-like helicase C-terminal domain [PF13361.9]; AAA domain [PF13245.9]; UvrD-like helicase C-terminal domain [PF13538.9]					0
bin.001.fastaviriomeCPB_datool_assembly_NODE_2196_length_2868_cov_5.496267_1	bin.001.fastaviriomeCPB_datool_assembly	NODE_2196_length_2868_cov_5.496267	1	116	1045	-1	C	K04069	pyruvate formate lyase activating enzyme [EC:1.97.1.4]								4Fe-4S single cluster domain [PF13353.9]; Radical SAM superfamily [PF04055.24]					1
bin.001.fastaviriomeCPB_datool_assembly_NODE_2196_length_2868_cov_5.496267_2	bin.001.fastaviriomeCPB_datool_assembly	NODE_2196_length_2868_cov_5.496267	2	1098	2867	-1	C	K00656	formate C-acetyltransferase [EC:2.3.1.54]								Pyruvate formate lyase-like [PF02901.18]; Glycine radical [PF01228.24]					0
bin.001.fastaviriomeCPB_datool_assembly_NODE_2199_length_2866_cov_6.556030_1	bin.001.fastaviriomeCPB_datool_assembly	NODE_2199_length_2866_cov_6.556030	1	3	80	-1	E															0
bin.001.fastaviriomeCPB_datool_assembly_NODE_2199_length_2866_cov_6.556030_2	bin.001.fastaviriomeCPB_datool_assembly	NODE_2199_length_2866_cov_6.556030	2	206	871	-1	C	K03790	[ribosomal protein S5]-alanine N-acetyltransferase [EC:2.3.1.267]								Acetyltransferase (GNAT) domain [PF13302.10]; Acetyltransferase (GNAT) domain [PF13420.10]					0
bin.001.fastaviriomeCPB_datool_assembly_NODE_2199_length_2866_cov_6.556030_3	bin.001.fastaviriomeCPB_datool_assembly	NODE_2199_length_2866_cov_6.556030	3	868	1746	-1	C	K00963	UTP--glucose-1-phosphate uridylyltransferase [EC:2.7.7.9]								Nucleotidyl transferase [PF00483.26]; MobA-like NTP transferase domain [PF12804.10]					0
bin.001.fastaviriomeCPB_datool_assembly_NODE_2199_length_2866_cov_6.556030_4	bin.001.fastaviriomeCPB_datool_assembly	NODE_2199_length_2866_cov_6.556030	4	1829	2425	1	C	K01934	5-formyltetrahydrofolate cyclo-ligase [EC:6.3.3.2]								5-formyltetrahydrofolate cyclo-ligase family [PF01812.23]					0
bin.001.fastaviriomeCPB_datool_assembly_NODE_2199_length_2866_cov_6.556030_5	bin.001.fastaviriomeCPB_datool_assembly	NODE_2199_length_2866_cov_6.556030	5	2447	2713	1	D										Zinc ribbon domain [PF09723.13]					0
bin.001.fastaviriomeCPB_datool_assembly_NODE_2199_length_2866_cov_6.556030_6	bin.001.fastaviriomeCPB_datool_assembly	NODE_2199_length_2866_cov_6.556030	6	2748	2864	1	C	K03282	large conductance mechanosensitive channel								Large-conductance mechanosensitive channel, MscL [PF01741.21]					0
bin.001.fastaviriomeCPB_datool_assembly_NODE_220_length_9918_cov_14.524384_1	bin.001.fastaviriomeCPB_datool_assembly	NODE_220_length_9918_cov_14.524384	1	1	240	-1	D										Transcriptional regulator PadR-like family [PF03551.17]					0
bin.001.fastaviriomeCPB_datool_assembly_NODE_220_length_9918_cov_14.524384_2	bin.001.fastaviriomeCPB_datool_assembly	NODE_220_length_9918_cov_14.524384	2	744	2621	-1	D										Histidine kinase-, DNA gyrase B-, and HSP90-like ATPase [PF13589.9]					0
bin.001.fastaviriomeCPB_datool_assembly_NODE_220_length_9918_cov_14.524384_3	bin.001.fastaviriomeCPB_datool_assembly	NODE_220_length_9918_cov_14.524384	3	2624	3754	-1	C	K00558	DNA (cytosine-5)-methyltransferase 1 [EC:2.1.1.37]								C-5 cytosine-specific DNA methylase [PF00145.20]					0
bin.001.fastaviriomeCPB_datool_assembly_NODE_220_length_9918_cov_14.524384_4	bin.001.fastaviriomeCPB_datool_assembly	NODE_220_length_9918_cov_14.524384	4	3834	4994	-1	C	K00558	DNA (cytosine-5)-methyltransferase 1 [EC:2.1.1.37]								C-5 cytosine-specific DNA methylase [PF00145.20]					0
bin.001.fastaviriomeCPB_datool_assembly_NODE_220_length_9918_cov_14.524384_5	bin.001.fastaviriomeCPB_datool_assembly	NODE_220_length_9918_cov_14.524384	5	5143	6321	1	D										Methylase-associated X1 [PF20296.1]					0
bin.001.fastaviriomeCPB_datool_assembly_NODE_220_length_9918_cov_14.524384_6	bin.001.fastaviriomeCPB_datool_assembly	NODE_220_length_9918_cov_14.524384	6	6311	6742	-1	C	K07458	DNA mismatch endonuclease, patch repair protein [EC:3.1.-.-]								DNA mismatch endonuclease Vsr [PF03852.18]; Protein of unknown function (DUF559) [PF04480.15]					0
bin.001.fastaviriomeCPB_datool_assembly_NODE_220_length_9918_cov_14.524384_7	bin.001.fastaviriomeCPB_datool_assembly	NODE_220_length_9918_cov_14.524384	7	6752	7009	-1	E															0
bin.001.fastaviriomeCPB_datool_assembly_NODE_220_length_9918_cov_14.524384_8	bin.001.fastaviriomeCPB_datool_assembly	NODE_220_length_9918_cov_14.524384	8	7061	8317	-1	C	K07493	putative transposase								Transposase, Mutator family [PF00872.21]					0
bin.001.fastaviriomeCPB_datool_assembly_NODE_220_length_9918_cov_14.524384_9	bin.001.fastaviriomeCPB_datool_assembly	NODE_220_length_9918_cov_14.524384	9	8791	9150	1	C	K04762	ribosome-associated heat shock protein Hsp15													0
bin.001.fastaviriomeCPB_datool_assembly_NODE_220_length_9918_cov_14.524384_10	bin.001.fastaviriomeCPB_datool_assembly	NODE_220_length_9918_cov_14.524384	10	9235	9471	-1	D										Protein of unknown function (DUF2809) [PF10990.11]					0
bin.001.fastaviriomeCPB_datool_assembly_NODE_220_length_9918_cov_14.524384_11	bin.001.fastaviriomeCPB_datool_assembly	NODE_220_length_9918_cov_14.524384	11	9677	9916	-1	D										YacP-like NYN domain [PF05991.14]					0
bin.001.fastaviriomeCPB_datool_assembly_NODE_2210_length_2860_cov_8.076649_1	bin.001.fastaviriomeCPB_datool_assembly	NODE_2210_length_2860_cov_8.076649	1	156	1046	1	C	K03424	TatD DNase family protein [EC:3.1.21.-]								TatD related DNase [PF01026.24]					0
bin.001.fastaviriomeCPB_datool_assembly_NODE_2210_length_2860_cov_8.076649_2	bin.001.fastaviriomeCPB_datool_assembly	NODE_2210_length_2860_cov_8.076649	2	1204	2538	-1	D										Transmembrane secretion effector [PF05977.16]; Major Facilitator Superfamily [PF07690.19]					0
bin.001.fastaviriomeCPB_datool_assembly_NODE_2224_length_2850_cov_6.625045_1	bin.001.fastaviriomeCPB_datool_assembly	NODE_2224_length_2850_cov_6.625045	1	1	381	1	C	K00940	nucleoside-diphosphate kinase [EC:2.7.4.6]								Nucleoside diphosphate kinase [PF00334.22]					0
bin.001.fastaviriomeCPB_datool_assembly_NODE_2224_length_2850_cov_6.625045_2	bin.001.fastaviriomeCPB_datool_assembly	NODE_2224_length_2850_cov_6.625045	2	527	1144	-1	D										Vitamin K epoxide reductase family [PF07884.17]					0
bin.001.fastaviriomeCPB_datool_assembly_NODE_2224_length_2850_cov_6.625045_3	bin.001.fastaviriomeCPB_datool_assembly	NODE_2224_length_2850_cov_6.625045	3	1442	2848	1	D										Ribonuclease E/G family [PF10150.12]					0
bin.001.fastaviriomeCPB_datool_assembly_NODE_2226_length_2849_cov_6.359699_1	bin.001.fastaviriomeCPB_datool_assembly	NODE_2226_length_2849_cov_6.359699	1	1	342	-1	D										Transmembrane secretion effector [PF05977.16]					0
bin.001.fastaviriomeCPB_datool_assembly_NODE_2226_length_2849_cov_6.359699_2	bin.001.fastaviriomeCPB_datool_assembly	NODE_2226_length_2849_cov_6.359699	2	339	1091	-1	C	K03439	tRNA (guanine-N7-)-methyltransferase [EC:2.1.1.33]								Putative methyltransferase [PF02390.20]					0
bin.001.fastaviriomeCPB_datool_assembly_NODE_2226_length_2849_cov_6.359699_3	bin.001.fastaviriomeCPB_datool_assembly	NODE_2226_length_2849_cov_6.359699	3	1124	1966	-1	D										Protein of unknown function (DUF3097) [PF11296.11]					0
bin.001.fastaviriomeCPB_datool_assembly_NODE_2226_length_2849_cov_6.359699_4	bin.001.fastaviriomeCPB_datool_assembly	NODE_2226_length_2849_cov_6.359699	4	2193	2849	1	C	K06872	uncharacterized protein								TPM domain [PF04536.17]					0
bin.001.fastaviriomeCPB_datool_assembly_NODE_222_length_9905_cov_7.652893_1	bin.001.fastaviriomeCPB_datool_assembly	NODE_222_length_9905_cov_7.652893	1	3	1070	1	D										RelA/SpoT, AH and RIS domains [PF19296.2]; TGS domain [PF02824.24]; ACT domain [PF13291.9]					0
bin.001.fastaviriomeCPB_datool_assembly_NODE_222_length_9905_cov_7.652893_2	bin.001.fastaviriomeCPB_datool_assembly	NODE_222_length_9905_cov_7.652893	2	1049	1645	-1	D										AbiEi antitoxin C-terminal domain [PF09407.13]					0
bin.001.fastaviriomeCPB_datool_assembly_NODE_222_length_9905_cov_7.652893_3	bin.001.fastaviriomeCPB_datool_assembly	NODE_222_length_9905_cov_7.652893	3	1788	3305	-1	D										Domain of Unknown Function (DUF349) [PF03993.15]					0
bin.001.fastaviriomeCPB_datool_assembly_NODE_222_length_9905_cov_7.652893_4	bin.001.fastaviriomeCPB_datool_assembly	NODE_222_length_9905_cov_7.652893	4	3415	3723	-1	E															0
bin.001.fastaviriomeCPB_datool_assembly_NODE_222_length_9905_cov_7.652893_5	bin.001.fastaviriomeCPB_datool_assembly	NODE_222_length_9905_cov_7.652893	5	3823	5148	1	C	K07478	putative ATPase								MgsA AAA+ ATPase C terminal [PF12002.11]; Holliday junction DNA helicase RuvB P-loop domain [PF05496.15]; AAA C-terminal domain [PF16193.8]; ATPase family associated with various cellular activities (AAA) [PF00004.32]; Sigma-54 interaction domain [PF14532.9]; DNA polymerase III, delta subunit [PF13177.9]; Bacterial dnaA protein [PF00308.21]; Sigma-54 interaction domain [PF00158.29]; AAA domain (d…					0
bin.001.fastaviriomeCPB_datool_assembly_NODE_222_length_9905_cov_7.652893_6	bin.001.fastaviriomeCPB_datool_assembly	NODE_222_length_9905_cov_7.652893	6	5183	5791	1	D										NUDIX domain [PF00293.31]					0
bin.001.fastaviriomeCPB_datool_assembly_NODE_222_length_9905_cov_7.652893_7	bin.001.fastaviriomeCPB_datool_assembly	NODE_222_length_9905_cov_7.652893	7	5851	6585	1	D										Protein of unknown function (DUF1361) [PF07099.14]					0
bin.001.fastaviriomeCPB_datool_assembly_NODE_222_length_9905_cov_7.652893_8	bin.001.fastaviriomeCPB_datool_assembly	NODE_222_length_9905_cov_7.652893	8	6771	7400	1	C	K02986	small subunit ribosomal protein S4								Ribosomal protein S4/S9 N-terminal domain [PF00163.22]; S4 domain [PF01479.28]					0
bin.001.fastaviriomeCPB_datool_assembly_NODE_222_length_9905_cov_7.652893_9	bin.001.fastaviriomeCPB_datool_assembly	NODE_222_length_9905_cov_7.652893	9	7653	7946	1	E															0
bin.001.fastaviriomeCPB_datool_assembly_NODE_222_length_9905_cov_7.652893_10	bin.001.fastaviriomeCPB_datool_assembly	NODE_222_length_9905_cov_7.652893	10	8017	9903	1	C	K01872	alanyl-tRNA synthetase [EC:6.1.1.7]								tRNA synthetases class II (A) [PF01411.22]					0
bin.001.fastaviriomeCPB_datool_assembly_NODE_2239_length_2839_cov_6.838003_1	bin.001.fastaviriomeCPB_datool_assembly	NODE_2239_length_2839_cov_6.838003	1	2	1435	-1	C	K03885	NADH:quinone reductase (non-electrogenic) [EC:1.6.5.9]								Pyridine nucleotide-disulphide oxidoreductase [PF07992.17]					0
bin.001.fastaviriomeCPB_datool_assembly_NODE_2239_length_2839_cov_6.838003_2	bin.001.fastaviriomeCPB_datool_assembly	NODE_2239_length_2839_cov_6.838003	2	1432	2838	-1	C	K14743	membrane-anchored mycosin MYCP [EC:3.4.21.-]	MER0983193	S08A	MER0983193 - subfamily S8A unassigned peptidases (Microbacterium sp. MRS-1) [S08.UPA]#S08A#{peptidase unit: 85-367}~source A0A011TAW7~	True	0.859	505.0	9.028e-158	Subtilase family [PF00082.25]					0
bin.001.fastaviriomeCPB_datool_assembly_NODE_224_length_9875_cov_11.643075_1	bin.001.fastaviriomeCPB_datool_assembly	NODE_224_length_9875_cov_11.643075	1	3	1886	-1	C	K12952	cation-transporting P-type ATPase E [EC:7.2.2.-]								E1-E2 ATPase [PF00122.23]; haloacid dehalogenase-like hydrolase [PF00702.29]					0
bin.001.fastaviriomeCPB_datool_assembly_NODE_224_length_9875_cov_11.643075_2	bin.001.fastaviriomeCPB_datool_assembly	NODE_224_length_9875_cov_11.643075	2	1982	2959	-1	C	K10234	alpha-glucoside transport system permease protein								Binding-protein-dependent transport system inner membrane component [PF00528.25]					0
bin.001.fastaviriomeCPB_datool_assembly_NODE_224_length_9875_cov_11.643075_3	bin.001.fastaviriomeCPB_datool_assembly	NODE_224_length_9875_cov_11.643075	3	2956	4302	-1	C	K10233	alpha-glucoside transport system permease protein								Binding-protein-dependent transport system inner membrane component [PF00528.25]					0
bin.001.fastaviriomeCPB_datool_assembly_NODE_224_length_9875_cov_11.643075_4	bin.001.fastaviriomeCPB_datool_assembly	NODE_224_length_9875_cov_11.643075	4	4419	5744	-1	C	K10232	alpha-glucoside transport system substrate-binding protein								Bacterial extracellular solute-binding protein [PF01547.28]; Bacterial extracellular solute-binding protein [PF13416.9]					0
bin.001.fastaviriomeCPB_datool_assembly_NODE_224_length_9875_cov_11.643075_5	bin.001.fastaviriomeCPB_datool_assembly	NODE_224_length_9875_cov_11.643075	5	5973	7001	1	C	K02529	LacI family transcriptional regulator								Periplasmic binding proteins and sugar binding domain of LacI family [PF00532.24]; Periplasmic binding protein-like domain [PF13377.9]; Bacterial regulatory proteins, lacI family [PF00356.24]					0
bin.001.fastaviriomeCPB_datool_assembly_NODE_224_length_9875_cov_11.643075_6	bin.001.fastaviriomeCPB_datool_assembly	NODE_224_length_9875_cov_11.643075	6	7075	7461	-1	C	K02935	large subunit ribosomal protein L7/L12								Ribosomal protein L7/L12 C-terminal domain [PF00542.22]; Ribosomal protein L7/L12 dimerisation domain [PF16320.8]					0
bin.001.fastaviriomeCPB_datool_assembly_NODE_224_length_9875_cov_11.643075_7	bin.001.fastaviriomeCPB_datool_assembly	NODE_224_length_9875_cov_11.643075	7	7502	8017	-1	C	K02864	large subunit ribosomal protein L10								Ribosomal protein L10 [PF00466.23]					0
bin.001.fastaviriomeCPB_datool_assembly_NODE_224_length_9875_cov_11.643075_8	bin.001.fastaviriomeCPB_datool_assembly	NODE_224_length_9875_cov_11.643075	8	8293	8934	1	E															0
bin.001.fastaviriomeCPB_datool_assembly_NODE_224_length_9875_cov_11.643075_9	bin.001.fastaviriomeCPB_datool_assembly	NODE_224_length_9875_cov_11.643075	9	9000	9689	1	D										YqaJ-like viral recombinase domain [PF09588.13]					0
bin.001.fastaviriomeCPB_datool_assembly_NODE_2307_length_2786_cov_8.608568_1	bin.001.fastaviriomeCPB_datool_assembly	NODE_2307_length_2786_cov_8.608568	1	2	1069	1	C	K01662	1-deoxy-D-xylulose-5-phosphate synthase [EC:2.2.1.7]								Transketolase, pyrimidine binding domain [PF02779.27]; Transketolase, C-terminal domain [PF02780.23]					0
bin.001.fastaviriomeCPB_datool_assembly_NODE_2307_length_2786_cov_8.608568_2	bin.001.fastaviriomeCPB_datool_assembly	NODE_2307_length_2786_cov_8.608568	2	1126	2718	1	C	K01256	aminopeptidase N [EC:3.4.11.2]	MER0281685	M01	MER0281685 - family M1 unassigned peptidases (Streptomyces cattleya) [M01.UPW]#M01#{peptidase unit: 51-435}~source YP_004911282~	True	0.624	467.0	2.421e-143	Peptidase family M1 domain [PF01433.23]; Peptidase M1 N-terminal domain [PF17900.4]					0
bin.001.fastaviriomeCPB_datool_assembly_NODE_2308_length_2786_cov_6.536800_1	bin.001.fastaviriomeCPB_datool_assembly	NODE_2308_length_2786_cov_6.536800	1	3	647	-1	D										Aminotransferase class I and II [PF00155.24]; DegT/DnrJ/EryC1/StrS aminotransferase family [PF01041.20]; Beta-eliminating lyase [PF01212.24]					0
bin.001.fastaviriomeCPB_datool_assembly_NODE_2308_length_2786_cov_6.536800_2	bin.001.fastaviriomeCPB_datool_assembly	NODE_2308_length_2786_cov_6.536800	2	774	2012	1	D			MER0044154	M50	MER0044154 - family M50 non-peptidase homologues (Methanosarcina mazei) [M50.UNW]#M50#{peptidase unit: 279-527}~source AAM30194~	False	0.322	73.0	4.085e-12	Voltage gated chloride channel [PF00654.23]					0
bin.001.fastaviriomeCPB_datool_assembly_NODE_2308_length_2786_cov_6.536800_3	bin.001.fastaviriomeCPB_datool_assembly	NODE_2308_length_2786_cov_6.536800	3	2065	2784	-1	E															0
bin.001.fastaviriomeCPB_datool_assembly_NODE_2309_length_2786_cov_5.211278_1	bin.001.fastaviriomeCPB_datool_assembly	NODE_2309_length_2786_cov_5.211278	1	1	546	-1	D										Mur ligase family, catalytic domain [PF01225.28]					0
bin.001.fastaviriomeCPB_datool_assembly_NODE_2309_length_2786_cov_5.211278_2	bin.001.fastaviriomeCPB_datool_assembly	NODE_2309_length_2786_cov_5.211278	2	655	1557	1	E															0
bin.001.fastaviriomeCPB_datool_assembly_NODE_2309_length_2786_cov_5.211278_3	bin.001.fastaviriomeCPB_datool_assembly	NODE_2309_length_2786_cov_5.211278	3	1554	1913	1	D										Bacterial regulatory proteins, gntR family [PF00392.24]; Helix-turn-helix domain [PF14502.9]					0
bin.001.fastaviriomeCPB_datool_assembly_NODE_2309_length_2786_cov_5.211278_4	bin.001.fastaviriomeCPB_datool_assembly	NODE_2309_length_2786_cov_5.211278	4	1924	2784	-1	C	K02563	UDP-N-acetylglucosamine--N-acetylmuramyl-(pentapeptide) pyrophosphoryl-undecaprenol N-acetylglucosamine transferase [EC:2.4.1.227]								Glycosyltransferase family 28 C-terminal domain [PF04101.19]; Condensation domain [PF00668.23]	GT28	GT28 1,2-diacylglycerol 3-beta-galactosyltransferase (EC 2.4.1.46); 1,2-diacylglycerol 3-beta-glucosyltransferase (EC 2.4.1.157); UDP-GlcNAc: Und-PP-MurAc-pentapeptide beta-N-acetylglucosaminyltransferase (EC 2.4.1.227); digalactosyldiacylglycerol synthase (EC 2.4.1.241)	2.4.1.157,2.4.1.227,2.4.1.241,2.4.1.46	GT28.hmm	0
bin.001.fastaviriomeCPB_datool_assembly_NODE_2317_length_2777_cov_3.976488_1	bin.001.fastaviriomeCPB_datool_assembly	NODE_2317_length_2777_cov_3.976488	1	2	1231	1	C	K16301	deferrochelatase/peroxidase EfeB [EC:1.11.1.-]								Dyp-type peroxidase family [PF04261.15]					0
bin.001.fastaviriomeCPB_datool_assembly_NODE_2317_length_2777_cov_3.976488_2	bin.001.fastaviriomeCPB_datool_assembly	NODE_2317_length_2777_cov_3.976488	2	1353	2777	1	C	K24163	monovalent cation/hydrogen antiporter								Sodium/hydrogen exchanger family [PF00999.24]					0
bin.001.fastaviriomeCPB_datool_assembly_NODE_2334_length_2770_cov_5.562431_1	bin.001.fastaviriomeCPB_datool_assembly	NODE_2334_length_2770_cov_5.562431	1	3	2588	-1	D										Glycosyl hydrolase family 92 [PF07971.15]; Glycosyl hydrolase family 92 N-terminal domain [PF17678.4]	GH92	GH92 mannosyl-oligosaccharide alpha-1,2-mannosidase (EC 3.2.1.113); mannosyl-oligosaccharide alpha-1,3-mannosidase (EC 3.2.1.-); mannosyl-oligosaccharide alpha-1,6-mannosidase (EC 3.2.1.-); alpha-mannosidase (EC 3.2.1.24); alpha-1,2-mannosidase (EC 3.2.1.-); alpha-1,3-mannosidase (EC 3.2.1.207); alpha-1,4-mannosidase (EC 3.2.1.-); mannosyl-1-phosphodiester alpha-1,P-mannosidase (EC 3.2.1.-)	3.2.1.113,3.2.1.24,3.2.1.-	GH92.hmm	0
bin.001.fastaviriomeCPB_datool_assembly_NODE_2334_length_2770_cov_5.562431_2	bin.001.fastaviriomeCPB_datool_assembly	NODE_2334_length_2770_cov_5.562431	2	2585	2770	-1	E															0
bin.001.fastaviriomeCPB_datool_assembly_NODE_2356_length_2755_cov_6.047407_1	bin.001.fastaviriomeCPB_datool_assembly	NODE_2356_length_2755_cov_6.047407	1	3	728	1	E															0
bin.001.fastaviriomeCPB_datool_assembly_NODE_2356_length_2755_cov_6.047407_2	bin.001.fastaviriomeCPB_datool_assembly	NODE_2356_length_2755_cov_6.047407	2	728	1078	1	E															0
bin.001.fastaviriomeCPB_datool_assembly_NODE_2356_length_2755_cov_6.047407_3	bin.001.fastaviriomeCPB_datool_assembly	NODE_2356_length_2755_cov_6.047407	3	1075	1392	1	D										Lycopene cyclase [PF18916.3]					0
bin.001.fastaviriomeCPB_datool_assembly_NODE_2356_length_2755_cov_6.047407_4	bin.001.fastaviriomeCPB_datool_assembly	NODE_2356_length_2755_cov_6.047407	4	1389	2279	1	C	K23155	lycopene elongase/hydratase (flavuxanthin-forming) [EC:2.5.1.149]								UbiA prenyltransferase family [PF01040.21]					0
bin.001.fastaviriomeCPB_datool_assembly_NODE_2356_length_2755_cov_6.047407_5	bin.001.fastaviriomeCPB_datool_assembly	NODE_2356_length_2755_cov_6.047407	5	2378	2755	-1	E															0
bin.001.fastaviriomeCPB_datool_assembly_NODE_235_length_9647_cov_9.157736_1	bin.001.fastaviriomeCPB_datool_assembly	NODE_235_length_9647_cov_9.157736	1	3	2411	-1	D										AcrB/AcrD/AcrF family [PF00873.22]					0
bin.001.fastaviriomeCPB_datool_assembly_NODE_235_length_9647_cov_9.157736_2	bin.001.fastaviriomeCPB_datool_assembly	NODE_235_length_9647_cov_9.157736	2	3335	3712	-1	C	K06199	fluoride exporter								CrcB-like protein, Camphor Resistance (CrcB) [PF02537.18]					0
bin.001.fastaviriomeCPB_datool_assembly_NODE_235_length_9647_cov_9.157736_3	bin.001.fastaviriomeCPB_datool_assembly	NODE_235_length_9647_cov_9.157736	3	3709	4167	-1	C	K06199	fluoride exporter								CrcB-like protein, Camphor Resistance (CrcB) [PF02537.18]					0
bin.001.fastaviriomeCPB_datool_assembly_NODE_235_length_9647_cov_9.157736_4	bin.001.fastaviriomeCPB_datool_assembly	NODE_235_length_9647_cov_9.157736	4	4188	5132	-1	D										Eukaryotic DNA topoisomerase I, catalytic core [PF01028.23]					0
bin.001.fastaviriomeCPB_datool_assembly_NODE_235_length_9647_cov_9.157736_5	bin.001.fastaviriomeCPB_datool_assembly	NODE_235_length_9647_cov_9.157736	5	5152	5421	-1	D										Rho termination factor, N-terminal domain [PF07498.15]					0
bin.001.fastaviriomeCPB_datool_assembly_NODE_235_length_9647_cov_9.157736_6	bin.001.fastaviriomeCPB_datool_assembly	NODE_235_length_9647_cov_9.157736	6	5561	5722	1	E															0
bin.001.fastaviriomeCPB_datool_assembly_NODE_235_length_9647_cov_9.157736_7	bin.001.fastaviriomeCPB_datool_assembly	NODE_235_length_9647_cov_9.157736	7	6445	7383	1	C	K11621	lia operon protein LiaG													0
bin.001.fastaviriomeCPB_datool_assembly_NODE_235_length_9647_cov_9.157736_8	bin.001.fastaviriomeCPB_datool_assembly	NODE_235_length_9647_cov_9.157736	8	7386	8003	1	C	K10947	PadR family transcriptional regulator, regulatory protein PadR								Transcriptional regulator PadR-like family [PF03551.17]					0
bin.001.fastaviriomeCPB_datool_assembly_NODE_235_length_9647_cov_9.157736_9	bin.001.fastaviriomeCPB_datool_assembly	NODE_235_length_9647_cov_9.157736	9	8060	8587	-1	D										Universal stress protein family [PF00582.29]					0
bin.001.fastaviriomeCPB_datool_assembly_NODE_235_length_9647_cov_9.157736_10	bin.001.fastaviriomeCPB_datool_assembly	NODE_235_length_9647_cov_9.157736	10	8774	8956	1	D										Protein of unknown function (DUF3073) [PF11273.11]					0
bin.001.fastaviriomeCPB_datool_assembly_NODE_235_length_9647_cov_9.157736_11	bin.001.fastaviriomeCPB_datool_assembly	NODE_235_length_9647_cov_9.157736	11	9024	9647	-1	C	K03449	MFS transporter, CP family, cyanate transporter													0
bin.001.fastaviriomeCPB_datool_assembly_NODE_2361_length_2753_cov_6.346553_1	bin.001.fastaviriomeCPB_datool_assembly	NODE_2361_length_2753_cov_6.346553	1	3	791	1	D										Bacterial transcriptional regulator [PF01614.21]; IclR helix-turn-helix domain [PF09339.13]					0
bin.001.fastaviriomeCPB_datool_assembly_NODE_2361_length_2753_cov_6.346553_2	bin.001.fastaviriomeCPB_datool_assembly	NODE_2361_length_2753_cov_6.346553	2	605	1309	-1	E															0
bin.001.fastaviriomeCPB_datool_assembly_NODE_2361_length_2753_cov_6.346553_3	bin.001.fastaviriomeCPB_datool_assembly	NODE_2361_length_2753_cov_6.346553	3	1863	2297	1	D										FAD binding domain [PF01494.22]					0
bin.001.fastaviriomeCPB_datool_assembly_NODE_2361_length_2753_cov_6.346553_4	bin.001.fastaviriomeCPB_datool_assembly	NODE_2361_length_2753_cov_6.346553	4	2320	2751	-1	D										Beta-lactamase enzyme family [PF13354.9]					0
bin.001.fastaviriomeCPB_datool_assembly_NODE_2362_length_2751_cov_5.367211_1	bin.001.fastaviriomeCPB_datool_assembly	NODE_2362_length_2751_cov_5.367211	1	2	304	-1	E															0
bin.001.fastaviriomeCPB_datool_assembly_NODE_2362_length_2751_cov_5.367211_2	bin.001.fastaviriomeCPB_datool_assembly	NODE_2362_length_2751_cov_5.367211	2	301	1347	-1	C	K01990	ABC-2 type transport system ATP-binding protein								ABC transporter [PF00005.30]					0
bin.001.fastaviriomeCPB_datool_assembly_NODE_2362_length_2751_cov_5.367211_3	bin.001.fastaviriomeCPB_datool_assembly	NODE_2362_length_2751_cov_5.367211	3	1364	2533	1	C	K01692	enoyl-CoA hydratase [EC:4.2.1.17]								Enoyl-CoA hydratase/isomerase [PF16113.8]; Enoyl-CoA hydratase/isomerase [PF00378.23]					0
bin.001.fastaviriomeCPB_datool_assembly_NODE_2362_length_2751_cov_5.367211_4	bin.001.fastaviriomeCPB_datool_assembly	NODE_2362_length_2751_cov_5.367211	4	2530	2751	1	E															0
bin.001.fastaviriomeCPB_datool_assembly_NODE_237_length_9603_cov_8.385630_1	bin.001.fastaviriomeCPB_datool_assembly	NODE_237_length_9603_cov_8.385630	1	3	1646	-1	D			MER0174302	M38	MER0174302 - family M38 non-peptidase homologues (Brucella melitensis) [M38.UNW]#M38#{peptidase unit: 151-532}~source ACO02933~	False	0.429	290.0	1.1999999999999999e-82	Amidohydrolase family [PF07969.14]; Amidohydrolase family [PF01979.23]					0
bin.001.fastaviriomeCPB_datool_assembly_NODE_237_length_9603_cov_8.385630_2	bin.001.fastaviriomeCPB_datool_assembly	NODE_237_length_9603_cov_8.385630	2	1815	2405	-1	D										BetI-type transcriptional repressor, C-terminal [PF13977.9]; Bacterial regulatory proteins, tetR family [PF00440.26]					0
bin.001.fastaviriomeCPB_datool_assembly_NODE_237_length_9603_cov_8.385630_3	bin.001.fastaviriomeCPB_datool_assembly	NODE_237_length_9603_cov_8.385630	3	2441	4237	-1	C	K05592	ATP-dependent RNA helicase DeaD [EC:3.6.4.13]								DEAD/DEAH box helicase [PF00270.32]; Helicase conserved C-terminal domain [PF00271.34]; DbpA RNA binding domain [PF03880.18]; U3-containing 90S pre-ribosomal complex subunit [PF14617.9]; Type III restriction enzyme, res subunit [PF04851.18]					0
bin.001.fastaviriomeCPB_datool_assembly_NODE_237_length_9603_cov_8.385630_4	bin.001.fastaviriomeCPB_datool_assembly	NODE_237_length_9603_cov_8.385630	4	4334	5767	1	C	K06902	MFS transporter, UMF1 family								Vacuole effluxer Atg22 like [PF11700.11]; Major Facilitator Superfamily [PF07690.19]					0
bin.001.fastaviriomeCPB_datool_assembly_NODE_237_length_9603_cov_8.385630_5	bin.001.fastaviriomeCPB_datool_assembly	NODE_237_length_9603_cov_8.385630	5	5821	7482	-1	C	K02168	choline/glycine/proline betaine transport protein								BCCT, betaine/carnitine/choline family transporter [PF02028.20]					0
bin.001.fastaviriomeCPB_datool_assembly_NODE_237_length_9603_cov_8.385630_6	bin.001.fastaviriomeCPB_datool_assembly	NODE_237_length_9603_cov_8.385630	6	7568	8119	-1	D										Winged helix DNA-binding domain [PF13463.9]; MarR family [PF12802.10]; MarR family [PF01047.25]					0
bin.001.fastaviriomeCPB_datool_assembly_NODE_237_length_9603_cov_8.385630_7	bin.001.fastaviriomeCPB_datool_assembly	NODE_237_length_9603_cov_8.385630	7	8249	8893	1	E															0
bin.001.fastaviriomeCPB_datool_assembly_NODE_237_length_9603_cov_8.385630_8	bin.001.fastaviriomeCPB_datool_assembly	NODE_237_length_9603_cov_8.385630	8	9028	9603	1	C	K03795	sirohydrochlorin cobaltochelatase [EC:4.99.1.3]								CbiX [PF01903.20]					0
bin.001.fastaviriomeCPB_datool_assembly_NODE_238_length_9600_cov_9.618439_1	bin.001.fastaviriomeCPB_datool_assembly	NODE_238_length_9600_cov_9.618439	1	2	214	-1	E															0
bin.001.fastaviriomeCPB_datool_assembly_NODE_238_length_9600_cov_9.618439_2	bin.001.fastaviriomeCPB_datool_assembly	NODE_238_length_9600_cov_9.618439	2	211	1317	-1	C	K01000	phospho-N-acetylmuramoyl-pentapeptide-transferase [EC:2.7.8.13]								Glycosyl transferase family 4 [PF00953.24]					0
bin.001.fastaviriomeCPB_datool_assembly_NODE_238_length_9600_cov_9.618439_3	bin.001.fastaviriomeCPB_datool_assembly	NODE_238_length_9600_cov_9.618439	3	1314	2726	-1	C	K01929	UDP-N-acetylmuramoyl-tripeptide--D-alanyl-D-alanine ligase [EC:6.3.2.10]								Mur ligase middle domain [PF08245.15]; Mur ligase family, glutamate ligase domain [PF02875.24]; Mur ligase family, catalytic domain [PF01225.28]					0
bin.001.fastaviriomeCPB_datool_assembly_NODE_238_length_9600_cov_9.618439_4	bin.001.fastaviriomeCPB_datool_assembly	NODE_238_length_9600_cov_9.618439	4	2757	4571	-1	C	K03587	cell division protein FtsI (penicillin-binding protein 3) [EC:3.4.16.4]								Penicillin binding protein transpeptidase domain [PF00905.25]; Penicillin-binding Protein dimerisation domain [PF03717.18]					0
bin.001.fastaviriomeCPB_datool_assembly_NODE_238_length_9600_cov_9.618439_5	bin.001.fastaviriomeCPB_datool_assembly	NODE_238_length_9600_cov_9.618439	5	4576	5013	-1	E															0
bin.001.fastaviriomeCPB_datool_assembly_NODE_238_length_9600_cov_9.618439_6	bin.001.fastaviriomeCPB_datool_assembly	NODE_238_length_9600_cov_9.618439	6	5028	5450	-1	E															0
bin.001.fastaviriomeCPB_datool_assembly_NODE_238_length_9600_cov_9.618439_7	bin.001.fastaviriomeCPB_datool_assembly	NODE_238_length_9600_cov_9.618439	7	5447	6406	-1	C	K03438	16S rRNA (cytosine1402-N4)-methyltransferase [EC:2.1.1.199]								MraW methylase family [PF01795.22]					0
bin.001.fastaviriomeCPB_datool_assembly_NODE_238_length_9600_cov_9.618439_8	bin.001.fastaviriomeCPB_datool_assembly	NODE_238_length_9600_cov_9.618439	8	6505	6936	-1	C	K03925	transcriptional regulator MraZ								MraZ protein, putative antitoxin-like [PF02381.21]					0
bin.001.fastaviriomeCPB_datool_assembly_NODE_238_length_9600_cov_9.618439_9	bin.001.fastaviriomeCPB_datool_assembly	NODE_238_length_9600_cov_9.618439	9	7144	7536	-1	D										Protein of unknown function (DUF3040) [PF11239.11]					0
bin.001.fastaviriomeCPB_datool_assembly_NODE_238_length_9600_cov_9.618439_10	bin.001.fastaviriomeCPB_datool_assembly	NODE_238_length_9600_cov_9.618439	10	7613	8701	1	C	K13787	geranylgeranyl diphosphate synthase, type I [EC:2.5.1.1 2.5.1.10 2.5.1.29]								Polyprenyl synthetase [PF00348.20]					0
bin.001.fastaviriomeCPB_datool_assembly_NODE_238_length_9600_cov_9.618439_11	bin.001.fastaviriomeCPB_datool_assembly	NODE_238_length_9600_cov_9.618439	11	8731	9036	-1	D										Rv2175c C-terminal domain of unknown function [PF18367.4]					0
bin.001.fastaviriomeCPB_datool_assembly_NODE_238_length_9600_cov_9.618439_12	bin.001.fastaviriomeCPB_datool_assembly	NODE_238_length_9600_cov_9.618439	12	9234	9599	1	D										Protein kinase domain [PF00069.28]; Protein tyrosine and serine/threonine kinase [PF07714.20]					0
bin.001.fastaviriomeCPB_datool_assembly_NODE_2394_length_2723_cov_5.749250_1	bin.001.fastaviriomeCPB_datool_assembly	NODE_2394_length_2723_cov_5.749250	1	246	914	1	D										Bacterial sugar transferase [PF02397.19]					0
bin.001.fastaviriomeCPB_datool_assembly_NODE_2394_length_2723_cov_5.749250_2	bin.001.fastaviriomeCPB_datool_assembly	NODE_2394_length_2723_cov_5.749250	2	916	2136	1	C	K03208	putative colanic acid biosynthesis glycosyltransferase WcaI								Glycosyl transferases group 1 [PF00534.23]; Glycosyl transferases group 1 [PF13692.9]; Glycosyl transferase 4-like domain [PF13579.9]					0
bin.001.fastaviriomeCPB_datool_assembly_NODE_2394_length_2723_cov_5.749250_3	bin.001.fastaviriomeCPB_datool_assembly	NODE_2394_length_2723_cov_5.749250	3	2140	2721	1	D										Polysaccharide biosynthesis protein [PF02719.18]; NAD dependent epimerase/dehydratase family [PF01370.24]; 3-beta hydroxysteroid dehydrogenase/isomerase family [PF01073.22]; GDP-mannose 4,6 dehydratase [PF16363.8]; RmlD substrate binding domain [PF04321.20]; NmrA-like family [PF05368.16]; NAD(P)H-binding [PF13460.9]; KR domain [PF08659.13]					0
bin.001.fastaviriomeCPB_datool_assembly_NODE_2396_length_2722_cov_8.479940_1	bin.001.fastaviriomeCPB_datool_assembly	NODE_2396_length_2722_cov_8.479940	1	2	619	1	C	K01443	N-acetylglucosamine-6-phosphate deacetylase [EC:3.5.1.25]	MER0866289	M38	MER0866289 - family M38 non-peptidase homologues (Microbacterium sp. MRS-1) [M38.UNW]#M38#{peptidase unit: 188-366}~source A0A011SIT7~	False	0.712	254.0	1.159e-75	Amidohydrolase family [PF01979.23]; Amidohydrolase family [PF07969.14]	CE9	CE9 N-acetylglucosamine 6-phosphate deacetylase (EC 3.5.1.25); N-acetylgalactosamine 6-phosphate deacetylase (EC 3.5.1.80)	3.5.1.25,3.5.1.80	CE9.hmm	0
bin.001.fastaviriomeCPB_datool_assembly_NODE_2396_length_2722_cov_8.479940_2	bin.001.fastaviriomeCPB_datool_assembly	NODE_2396_length_2722_cov_8.479940	2	699	1019	-1	E															0
bin.001.fastaviriomeCPB_datool_assembly_NODE_2396_length_2722_cov_8.479940_3	bin.001.fastaviriomeCPB_datool_assembly	NODE_2396_length_2722_cov_8.479940	3	1040	1297	-1	E															0
bin.001.fastaviriomeCPB_datool_assembly_NODE_2396_length_2722_cov_8.479940_4	bin.001.fastaviriomeCPB_datool_assembly	NODE_2396_length_2722_cov_8.479940	4	1357	2721	1	C	K03088	RNA polymerase sigma-70 factor, ECF subfamily								Sigma-70 region 2 [PF04542.17]					0
bin.001.fastaviriomeCPB_datool_assembly_NODE_2399_length_2721_cov_8.197299_1	bin.001.fastaviriomeCPB_datool_assembly	NODE_2399_length_2721_cov_8.197299	1	157	1545	-1	C	K01880	glycyl-tRNA synthetase [EC:6.1.1.14]								tRNA synthetase class II core domain (G, H, P, S and T) [PF00587.28]; Anticodon binding domain [PF03129.23]					1
bin.001.fastaviriomeCPB_datool_assembly_NODE_2399_length_2721_cov_8.197299_2	bin.001.fastaviriomeCPB_datool_assembly	NODE_2399_length_2721_cov_8.197299	2	1992	2162	1	E															0
bin.001.fastaviriomeCPB_datool_assembly_NODE_2399_length_2721_cov_8.197299_3	bin.001.fastaviriomeCPB_datool_assembly	NODE_2399_length_2721_cov_8.197299	3	2428	2661	-1	C	K09940	uncharacterized protein								Domain of unknown function (DUF4870) [PF09685.13]					0
bin.001.fastaviriomeCPB_datool_assembly_NODE_239_length_9580_cov_7.690289_1	bin.001.fastaviriomeCPB_datool_assembly	NODE_239_length_9580_cov_7.690289	1	3	518	1	D										WYL domain [PF13280.9]					0
bin.001.fastaviriomeCPB_datool_assembly_NODE_239_length_9580_cov_7.690289_2	bin.001.fastaviriomeCPB_datool_assembly	NODE_239_length_9580_cov_7.690289	2	515	1471	1	C	K13573	proteasome accessory factor C								PafC helix-turn-helix domain [PF19187.3]; WYL domain [PF13280.9]					0
bin.001.fastaviriomeCPB_datool_assembly_NODE_239_length_9580_cov_7.690289_3	bin.001.fastaviriomeCPB_datool_assembly	NODE_239_length_9580_cov_7.690289	3	1578	1862	1	C	K03116	sec-independent protein translocase protein TatA								mttA/Hcf106 family [PF02416.19]					0
bin.001.fastaviriomeCPB_datool_assembly_NODE_239_length_9580_cov_7.690289_4	bin.001.fastaviriomeCPB_datool_assembly	NODE_239_length_9580_cov_7.690289	4	1870	2685	1	C	K03118	sec-independent protein translocase protein TatC								Sec-independent protein translocase protein (TatC) [PF00902.21]					0
bin.001.fastaviriomeCPB_datool_assembly_NODE_239_length_9580_cov_7.690289_5	bin.001.fastaviriomeCPB_datool_assembly	NODE_239_length_9580_cov_7.690289	5	2682	5129	1	C	K03727	ATP-dependent RNA helicase HelY [EC:3.6.4.-]								DSHCT (NUC185) domain [PF08148.15]; DEAD/DEAH box helicase [PF00270.32]; Helicase conserved C-terminal domain [PF00271.34]; Type III restriction enzyme, res subunit [PF04851.18]; rRNA-processing arch domain [PF13234.9]					0
bin.001.fastaviriomeCPB_datool_assembly_NODE_239_length_9580_cov_7.690289_6	bin.001.fastaviriomeCPB_datool_assembly	NODE_239_length_9580_cov_7.690289	6	5153	6718	1	C	K03820	apolipoprotein N-acyltransferase [EC:2.3.1.269]								Carbon-nitrogen hydrolase [PF00795.25]; Apolipoprotein N-acyltransferase N-terminal domain [PF20154.2]					0
bin.001.fastaviriomeCPB_datool_assembly_NODE_239_length_9580_cov_7.690289_7	bin.001.fastaviriomeCPB_datool_assembly	NODE_239_length_9580_cov_7.690289	7	6801	7172	-1	D										RNA polymerase-binding protein [PF13397.9]					0
bin.001.fastaviriomeCPB_datool_assembly_NODE_239_length_9580_cov_7.690289_8	bin.001.fastaviriomeCPB_datool_assembly	NODE_239_length_9580_cov_7.690289	8	7289	8137	-1	C	K01126	glycerophosphoryl diester phosphodiesterase [EC:3.1.4.46]								Glycerophosphoryl diester phosphodiesterase family [PF03009.20]					0
bin.001.fastaviriomeCPB_datool_assembly_NODE_239_length_9580_cov_7.690289_9	bin.001.fastaviriomeCPB_datool_assembly	NODE_239_length_9580_cov_7.690289	9	8079	9248	-1	D			MER0806564	I87	MER0806564 - family I87 unassigned peptidase inhibitors (Microbacterium laevaniformans) [I87.UPW]#I87#{inhibitor unit: 22-271}~source H8E2Z0~	True	0.857	444.0	6.236e-138	SPFH domain / Band 7 family [PF01145.28]					0
bin.001.fastaviriomeCPB_datool_assembly_NODE_239_length_9580_cov_7.690289_10	bin.001.fastaviriomeCPB_datool_assembly	NODE_239_length_9580_cov_7.690289	10	9248	9580	-1	E															0
bin.001.fastaviriomeCPB_datool_assembly_NODE_2409_length_2716_cov_5.183390_1	bin.001.fastaviriomeCPB_datool_assembly	NODE_2409_length_2716_cov_5.183390	1	2	2716	1	D										AAA domain [PF13087.9]; AAA domain [PF13086.9]					0
bin.001.fastaviriomeCPB_datool_assembly_NODE_240_length_9561_cov_9.087629_1	bin.001.fastaviriomeCPB_datool_assembly	NODE_240_length_9561_cov_9.087629	1	62	814	1	D										PAP2 superfamily [PF01569.24]					0
bin.001.fastaviriomeCPB_datool_assembly_NODE_240_length_9561_cov_9.087629_2	bin.001.fastaviriomeCPB_datool_assembly	NODE_240_length_9561_cov_9.087629	2	833	1969	-1	C	K00075	UDP-N-acetylmuramate dehydrogenase [EC:1.3.1.98]								UDP-N-acetylenolpyruvoylglucosamine reductase, C-terminal domain [PF02873.19]					0
bin.001.fastaviriomeCPB_datool_assembly_NODE_240_length_9561_cov_9.087629_3	bin.001.fastaviriomeCPB_datool_assembly	NODE_240_length_9561_cov_9.087629	3	1971	2393	-1	D										MaoC like domain [PF01575.22]; N-terminal half of MaoC dehydratase [PF13452.9]					0
bin.001.fastaviriomeCPB_datool_assembly_NODE_240_length_9561_cov_9.087629_4	bin.001.fastaviriomeCPB_datool_assembly	NODE_240_length_9561_cov_9.087629	4	2390	2839	-1	D										N-terminal half of MaoC dehydratase [PF13452.9]; MaoC like domain [PF01575.22]					0
bin.001.fastaviriomeCPB_datool_assembly_NODE_240_length_9561_cov_9.087629_5	bin.001.fastaviriomeCPB_datool_assembly	NODE_240_length_9561_cov_9.087629	5	2925	3743	-1	C	K07090	uncharacterized protein								Sulfite exporter TauE/SafE [PF01925.22]					0
bin.001.fastaviriomeCPB_datool_assembly_NODE_240_length_9561_cov_9.087629_6	bin.001.fastaviriomeCPB_datool_assembly	NODE_240_length_9561_cov_9.087629	6	3740	5764	-1	C	K18888	ATP-binding cassette, subfamily B, multidrug efflux pump								ABC transporter [PF00005.30]; ABC transporter transmembrane region [PF00664.26]					0
bin.001.fastaviriomeCPB_datool_assembly_NODE_240_length_9561_cov_9.087629_7	bin.001.fastaviriomeCPB_datool_assembly	NODE_240_length_9561_cov_9.087629	7	5761	7488	-1	C	K18887	ATP-binding cassette, subfamily B, multidrug efflux pump								ABC transporter [PF00005.30]; ABC transporter transmembrane region [PF00664.26]					0
bin.001.fastaviriomeCPB_datool_assembly_NODE_240_length_9561_cov_9.087629_8	bin.001.fastaviriomeCPB_datool_assembly	NODE_240_length_9561_cov_9.087629	8	7621	8274	1	D										Bacterial regulatory proteins, luxR family [PF00196.22]					0
bin.001.fastaviriomeCPB_datool_assembly_NODE_240_length_9561_cov_9.087629_9	bin.001.fastaviriomeCPB_datool_assembly	NODE_240_length_9561_cov_9.087629	9	8271	9431	1	E															0
bin.001.fastaviriomeCPB_datool_assembly_NODE_240_length_9561_cov_9.087629_10	bin.001.fastaviriomeCPB_datool_assembly	NODE_240_length_9561_cov_9.087629	10	9428	9559	1	E															0
bin.001.fastaviriomeCPB_datool_assembly_NODE_2450_length_2697_cov_7.695685_1	bin.001.fastaviriomeCPB_datool_assembly	NODE_2450_length_2697_cov_7.695685	1	92	667	1	C	K07171	mRNA interferase MazF [EC:3.1.-.-]								PemK-like, MazF-like toxin of type II toxin-antitoxin system [PF02452.20]					0
bin.001.fastaviriomeCPB_datool_assembly_NODE_2450_length_2697_cov_7.695685_2	bin.001.fastaviriomeCPB_datool_assembly	NODE_2450_length_2697_cov_7.695685	2	1474	1875	1	C	K03741	arsenate reductase (thioredoxin) [EC:1.20.4.4]								Low molecular weight phosphotyrosine protein phosphatase [PF01451.24]					0
bin.001.fastaviriomeCPB_datool_assembly_NODE_2450_length_2697_cov_7.695685_3	bin.001.fastaviriomeCPB_datool_assembly	NODE_2450_length_2697_cov_7.695685	3	1985	2494	1	D										ACT domain [PF13740.9]					0
bin.001.fastaviriomeCPB_datool_assembly_NODE_2451_length_2697_cov_7.082513_1	bin.001.fastaviriomeCPB_datool_assembly	NODE_2451_length_2697_cov_7.082513	1	1	450	-1	C	K04069	pyruvate formate lyase activating enzyme [EC:1.97.1.4]								4Fe-4S single cluster domain [PF13353.9]; Radical SAM superfamily [PF04055.24]; 4Fe-4S single cluster domain [PF13394.9]					1
bin.001.fastaviriomeCPB_datool_assembly_NODE_2451_length_2697_cov_7.082513_2	bin.001.fastaviriomeCPB_datool_assembly	NODE_2451_length_2697_cov_7.082513	2	420	2249	-1	C	K21636	ribonucleoside-triphosphate reductase (formate) [EC:1.1.98.6]								Anaerobic ribonucleoside-triphosphate reductase [PF13597.9]					0
bin.001.fastaviriomeCPB_datool_assembly_NODE_2451_length_2697_cov_7.082513_3	bin.001.fastaviriomeCPB_datool_assembly	NODE_2451_length_2697_cov_7.082513	3	2439	2696	1	D										NUDIX domain [PF00293.31]					0
bin.001.fastaviriomeCPB_datool_assembly_NODE_245_length_9442_cov_9.813998_1	bin.001.fastaviriomeCPB_datool_assembly	NODE_245_length_9442_cov_9.813998	1	3	959	1	D										Aldehyde dehydrogenase family [PF00171.25]					0
bin.001.fastaviriomeCPB_datool_assembly_NODE_245_length_9442_cov_9.813998_2	bin.001.fastaviriomeCPB_datool_assembly	NODE_245_length_9442_cov_9.813998	2	1022	2389	1	D										Aldehyde dehydrogenase family [PF00171.25]					0
bin.001.fastaviriomeCPB_datool_assembly_NODE_245_length_9442_cov_9.813998_3	bin.001.fastaviriomeCPB_datool_assembly	NODE_245_length_9442_cov_9.813998	3	2471	2908	1	C	K07005	uncharacterized protein								Pyridoxamine 5'-phosphate oxidase [PF12900.10]					0
bin.001.fastaviriomeCPB_datool_assembly_NODE_245_length_9442_cov_9.813998_4	bin.001.fastaviriomeCPB_datool_assembly	NODE_245_length_9442_cov_9.813998	4	3210	3470	1	C	K03073	preprotein translocase subunit SecE								SecE/Sec61-gamma subunits of protein translocation complex [PF00584.23]					0
bin.001.fastaviriomeCPB_datool_assembly_NODE_245_length_9442_cov_9.813998_5	bin.001.fastaviriomeCPB_datool_assembly	NODE_245_length_9442_cov_9.813998	5	3518	4618	1	C	K02601	transcription termination/antitermination protein NusG								Transcription termination factor nusG [PF02357.22]					0
bin.001.fastaviriomeCPB_datool_assembly_NODE_245_length_9442_cov_9.813998_6	bin.001.fastaviriomeCPB_datool_assembly	NODE_245_length_9442_cov_9.813998	6	5175	5606	1	C	K02867	large subunit ribosomal protein L11								Ribosomal protein L11, RNA binding domain [PF00298.22]; Ribosomal protein L11, N-terminal domain [PF03946.17]					0
bin.001.fastaviriomeCPB_datool_assembly_NODE_245_length_9442_cov_9.813998_7	bin.001.fastaviriomeCPB_datool_assembly	NODE_245_length_9442_cov_9.813998	7	5620	6309	1	C	K02863	large subunit ribosomal protein L1								Ribosomal protein L1p/L10e family [PF00687.24]					0
bin.001.fastaviriomeCPB_datool_assembly_NODE_245_length_9442_cov_9.813998_8	bin.001.fastaviriomeCPB_datool_assembly	NODE_245_length_9442_cov_9.813998	8	6501	6776	-1	C	K01512	acylphosphatase [EC:3.6.1.7]								Acylphosphatase [PF00708.21]					0
bin.001.fastaviriomeCPB_datool_assembly_NODE_245_length_9442_cov_9.813998_9	bin.001.fastaviriomeCPB_datool_assembly	NODE_245_length_9442_cov_9.813998	9	6860	7594	-1	C	K06895	L-lysine exporter family protein LysE/ArgO								LysE type translocator [PF01810.21]					0
bin.001.fastaviriomeCPB_datool_assembly_NODE_245_length_9442_cov_9.813998_10	bin.001.fastaviriomeCPB_datool_assembly	NODE_245_length_9442_cov_9.813998	10	7596	8528	1	C	K05596	LysR family transcriptional regulator, chromosome initiation inhibitor								Bacterial regulatory helix-turn-helix protein, lysR family [PF00126.30]					0
bin.001.fastaviriomeCPB_datool_assembly_NODE_245_length_9442_cov_9.813998_11	bin.001.fastaviriomeCPB_datool_assembly	NODE_245_length_9442_cov_9.813998	11	8598	9440	-1	D										Zinc-binding dehydrogenase [PF13602.9]; Zinc-binding dehydrogenase [PF00107.29]					0
bin.001.fastaviriomeCPB_datool_assembly_NODE_2471_length_2678_cov_5.869615_1	bin.001.fastaviriomeCPB_datool_assembly	NODE_2471_length_2678_cov_5.869615	1	2	907	-1	C	K11749	regulator of sigma E protease [EC:3.4.24.-]	MER0895822	M50B	MER0895822 - subfamily M50B unassigned peptidases (Microbacterium hominis) [M50.UPB]#M50B#{peptidase unit: 17-430}~source A0A0B4D255~	True	0.632	357.0	1.5860000000000001e-109	Peptidase family M50 [PF02163.25]; PDZ domain [PF13180.9]; PDZ domain [PF17820.4]; PDZ domain [PF00595.27]					0
bin.001.fastaviriomeCPB_datool_assembly_NODE_2471_length_2678_cov_5.869615_2	bin.001.fastaviriomeCPB_datool_assembly	NODE_2471_length_2678_cov_5.869615	2	1027	1671	1	E															0
bin.001.fastaviriomeCPB_datool_assembly_NODE_2471_length_2678_cov_5.869615_3	bin.001.fastaviriomeCPB_datool_assembly	NODE_2471_length_2678_cov_5.869615	3	1785	2495	1	D										Domain of unkown function (DUF1775) [PF07987.14]					0
bin.001.fastaviriomeCPB_datool_assembly_NODE_2482_length_2671_cov_6.348624_1	bin.001.fastaviriomeCPB_datool_assembly	NODE_2482_length_2671_cov_6.348624	1	1	954	-1	C	K00116	malate dehydrogenase (quinone) [EC:1.1.5.4]								Malate:quinone oxidoreductase (Mqo) [PF06039.18]; Pantoate-beta-alanine ligase [PF02569.18]					0
bin.001.fastaviriomeCPB_datool_assembly_NODE_2482_length_2671_cov_6.348624_2	bin.001.fastaviriomeCPB_datool_assembly	NODE_2482_length_2671_cov_6.348624	2	1224	2303	-1	C	K00133	aspartate-semialdehyde dehydrogenase [EC:1.2.1.11]								Semialdehyde dehydrogenase, dimerisation domain [PF02774.21]; Semialdehyde dehydrogenase, NAD binding domain [PF01118.27]					0
bin.001.fastaviriomeCPB_datool_assembly_NODE_2482_length_2671_cov_6.348624_3	bin.001.fastaviriomeCPB_datool_assembly	NODE_2482_length_2671_cov_6.348624	3	2468	2671	-1	E															0
bin.001.fastaviriomeCPB_datool_assembly_NODE_2495_length_2660_cov_6.052207_1	bin.001.fastaviriomeCPB_datool_assembly	NODE_2495_length_2660_cov_6.052207	1	3	734	1	C	K07507	putative Mg2+ transporter-C (MgtC) family protein								MgtC family [PF02308.19]					0
bin.001.fastaviriomeCPB_datool_assembly_NODE_2495_length_2660_cov_6.052207_2	bin.001.fastaviriomeCPB_datool_assembly	NODE_2495_length_2660_cov_6.052207	2	769	909	1	E															0
bin.001.fastaviriomeCPB_datool_assembly_NODE_2495_length_2660_cov_6.052207_3	bin.001.fastaviriomeCPB_datool_assembly	NODE_2495_length_2660_cov_6.052207	3	1691	2659	1	D										Amino acid permease [PF13520.9]					0
bin.001.fastaviriomeCPB_datool_assembly_NODE_2501_length_2653_cov_10.541570_1	bin.001.fastaviriomeCPB_datool_assembly	NODE_2501_length_2653_cov_10.541570	1	73	606	-1	E															0
bin.001.fastaviriomeCPB_datool_assembly_NODE_2501_length_2653_cov_10.541570_2	bin.001.fastaviriomeCPB_datool_assembly	NODE_2501_length_2653_cov_10.541570	2	949	1581	1	C	K04564	superoxide dismutase, Fe-Mn family [EC:1.15.1.1]								Iron/manganese superoxide dismutases, C-terminal domain [PF02777.21]; Iron/manganese superoxide dismutases, alpha-hairpin domain [PF00081.25]					0
bin.001.fastaviriomeCPB_datool_assembly_NODE_2501_length_2653_cov_10.541570_3	bin.001.fastaviriomeCPB_datool_assembly	NODE_2501_length_2653_cov_10.541570	3	1715	2653	1	C	K00134	glyceraldehyde 3-phosphate dehydrogenase (phosphorylating) [EC:1.2.1.12]								Glyceraldehyde 3-phosphate dehydrogenase, C-terminal domain [PF02800.23]; Glyceraldehyde 3-phosphate dehydrogenase, NAD binding domain [PF00044.27]					0
bin.001.fastaviriomeCPB_datool_assembly_NODE_2510_length_2649_cov_7.636083_1	bin.001.fastaviriomeCPB_datool_assembly	NODE_2510_length_2649_cov_7.636083	1	3	707	1	C	K02483	two-component system, OmpR family, response regulator								Response regulator receiver domain [PF00072.27]; Transcriptional regulatory protein, C terminal [PF00486.31]					0
bin.001.fastaviriomeCPB_datool_assembly_NODE_2510_length_2649_cov_7.636083_2	bin.001.fastaviriomeCPB_datool_assembly	NODE_2510_length_2649_cov_7.636083	2	716	2452	1	C	K02484	two-component system, OmpR family, sensor kinase [EC:2.7.13.3]								Histidine kinase-, DNA gyrase B-, and HSP90-like ATPase [PF02518.29]; His Kinase A (phospho-acceptor) domain [PF00512.28]					0
bin.001.fastaviriomeCPB_datool_assembly_NODE_2517_length_2647_cov_5.755015_1	bin.001.fastaviriomeCPB_datool_assembly	NODE_2517_length_2647_cov_5.755015	1	2	775	-1	C	K03558	membrane protein required for colicin V production	MER0960855	S01B	MER0960855 - subfamily S1B unassigned peptidases (Microbacterium hominis) [S01.UPB]#S01B#{peptidase unit: 218-369}~source A0A0B4C9J2~	False	0.916	79.0	7.976e-15	Colicin V production protein [PF02674.19]					0
bin.001.fastaviriomeCPB_datool_assembly_NODE_2517_length_2647_cov_5.755015_2	bin.001.fastaviriomeCPB_datool_assembly	NODE_2517_length_2647_cov_5.755015	2	917	1633	1	D										AraR C-terminal winged HTH domain [PF19368.2]; NUDIX domain [PF00293.31]					0
bin.001.fastaviriomeCPB_datool_assembly_NODE_2517_length_2647_cov_5.755015_3	bin.001.fastaviriomeCPB_datool_assembly	NODE_2517_length_2647_cov_5.755015	3	1630	2646	1	C	K03517	quinolinate synthase [EC:2.5.1.72]	MER0511016	U32	MER0511016 - family U32 unassigned peptidases (Rhizobium etli) [U32.UPW]#U32#{peptidase unit: 64-133}~source YP_008368552~	False	0.566	61.0	2.21e-08	Quinolinate synthetase A protein [PF02445.19]					0
bin.001.fastaviriomeCPB_datool_assembly_NODE_2522_length_2644_cov_13.712630_1	bin.001.fastaviriomeCPB_datool_assembly	NODE_2522_length_2644_cov_13.712630	1	3	1223	-1	D										Bacterial extracellular solute-binding proteins, family 5 Middle [PF00496.25]					0
bin.001.fastaviriomeCPB_datool_assembly_NODE_2522_length_2644_cov_13.712630_2	bin.001.fastaviriomeCPB_datool_assembly	NODE_2522_length_2644_cov_13.712630	2	1504	2301	1	C	K07052	CAAX protease family protein	MER0937998	M79	MER0937998 - family M79 unassigned peptidases (Microbacterium hominis) [M79.UPW]#M79#{peptidase unit: 80-239}~source A0A0B4DU81~	False	0.903	304.0	9.371e-92	Type II CAAX prenyl endopeptidase Rce1-like [PF02517.19]					0
bin.001.fastaviriomeCPB_datool_assembly_NODE_2522_length_2644_cov_13.712630_3	bin.001.fastaviriomeCPB_datool_assembly	NODE_2522_length_2644_cov_13.712630	3	2525	2644	-1	E															0
bin.001.fastaviriomeCPB_datool_assembly_NODE_253_length_9299_cov_8.319559_1	bin.001.fastaviriomeCPB_datool_assembly	NODE_253_length_9299_cov_8.319559	1	3	200	-1	D										Bacterial regulatory proteins, tetR family [PF00440.26]					0
bin.001.fastaviriomeCPB_datool_assembly_NODE_253_length_9299_cov_8.319559_2	bin.001.fastaviriomeCPB_datool_assembly	NODE_253_length_9299_cov_8.319559	2	289	1731	-1	C	K01940	argininosuccinate synthase [EC:6.3.4.5]								Arginosuccinate synthase [PF00764.22]					0
bin.001.fastaviriomeCPB_datool_assembly_NODE_253_length_9299_cov_8.319559_3	bin.001.fastaviriomeCPB_datool_assembly	NODE_253_length_9299_cov_8.319559	3	2013	5531	1	E															0
bin.001.fastaviriomeCPB_datool_assembly_NODE_253_length_9299_cov_8.319559_4	bin.001.fastaviriomeCPB_datool_assembly	NODE_253_length_9299_cov_8.319559	4	5513	9298	1	D										Domain of unknown function (DUF5979) [PF19407.2]					0
bin.001.fastaviriomeCPB_datool_assembly_NODE_254_length_9264_cov_9.768813_1	bin.001.fastaviriomeCPB_datool_assembly	NODE_254_length_9264_cov_9.768813	1	3	161	1	E															0
bin.001.fastaviriomeCPB_datool_assembly_NODE_254_length_9264_cov_9.768813_2	bin.001.fastaviriomeCPB_datool_assembly	NODE_254_length_9264_cov_9.768813	2	268	600	-1	E															0
bin.001.fastaviriomeCPB_datool_assembly_NODE_254_length_9264_cov_9.768813_3	bin.001.fastaviriomeCPB_datool_assembly	NODE_254_length_9264_cov_9.768813	3	600	938	-1	E															0
bin.001.fastaviriomeCPB_datool_assembly_NODE_254_length_9264_cov_9.768813_4	bin.001.fastaviriomeCPB_datool_assembly	NODE_254_length_9264_cov_9.768813	4	1162	1731	1	E															0
bin.001.fastaviriomeCPB_datool_assembly_NODE_254_length_9264_cov_9.768813_5	bin.001.fastaviriomeCPB_datool_assembly	NODE_254_length_9264_cov_9.768813	5	1845	2243	-1	E															0
bin.001.fastaviriomeCPB_datool_assembly_NODE_254_length_9264_cov_9.768813_6	bin.001.fastaviriomeCPB_datool_assembly	NODE_254_length_9264_cov_9.768813	6	2561	3088	1	D										Sigma-70, region 4 [PF08281.15]					0
bin.001.fastaviriomeCPB_datool_assembly_NODE_254_length_9264_cov_9.768813_7	bin.001.fastaviriomeCPB_datool_assembly	NODE_254_length_9264_cov_9.768813	7	3165	4988	1	D										Histidine kinase-, DNA gyrase B-, and HSP90-like ATPase [PF13589.9]					0
bin.001.fastaviriomeCPB_datool_assembly_NODE_254_length_9264_cov_9.768813_8	bin.001.fastaviriomeCPB_datool_assembly	NODE_254_length_9264_cov_9.768813	8	4990	6882	1	D										Domain of unknown function (DUF4338) [PF14236.9]					0
bin.001.fastaviriomeCPB_datool_assembly_NODE_254_length_9264_cov_9.768813_9	bin.001.fastaviriomeCPB_datool_assembly	NODE_254_length_9264_cov_9.768813	9	7097	7750	-1	E															0
bin.001.fastaviriomeCPB_datool_assembly_NODE_254_length_9264_cov_9.768813_10	bin.001.fastaviriomeCPB_datool_assembly	NODE_254_length_9264_cov_9.768813	10	8864	9154	1	E															0
bin.001.fastaviriomeCPB_datool_assembly_NODE_254_length_9264_cov_9.768813_11	bin.001.fastaviriomeCPB_datool_assembly	NODE_254_length_9264_cov_9.768813	11	9151	9264	1	E															0
bin.001.fastaviriomeCPB_datool_assembly_NODE_2557_length_2626_cov_5.284325_1	bin.001.fastaviriomeCPB_datool_assembly	NODE_2557_length_2626_cov_5.284325	1	2	1606	-1	D										Bacterial Ig-like domain (group 3) [PF16640.8]					0
bin.001.fastaviriomeCPB_datool_assembly_NODE_2557_length_2626_cov_5.284325_2	bin.001.fastaviriomeCPB_datool_assembly	NODE_2557_length_2626_cov_5.284325	2	1676	2491	-1	C	K10834	heme transport system ATP-binding protein [EC:7.6.2.5]								ABC transporter [PF00005.30]					0
bin.001.fastaviriomeCPB_datool_assembly_NODE_2557_length_2626_cov_5.284325_3	bin.001.fastaviriomeCPB_datool_assembly	NODE_2557_length_2626_cov_5.284325	3	2488	2625	-1	D										FecCD transport family [PF01032.21]					0
bin.001.fastaviriomeCPB_datool_assembly_NODE_2609_length_2598_cov_6.094377_1	bin.001.fastaviriomeCPB_datool_assembly	NODE_2609_length_2598_cov_6.094377	1	2	1672	1	C	K01897	long-chain acyl-CoA synthetase [EC:6.2.1.3]								AMP-binding enzyme [PF00501.31]; AMP-binding enzyme C-terminal domain [PF13193.9]					0
bin.001.fastaviriomeCPB_datool_assembly_NODE_2609_length_2598_cov_6.094377_2	bin.001.fastaviriomeCPB_datool_assembly	NODE_2609_length_2598_cov_6.094377	2	1701	2597	-1	C	K01972	DNA ligase (NAD+) [EC:6.5.1.2]								Helix-hairpin-helix motif [PF12826.10]					0
bin.001.fastaviriomeCPB_datool_assembly_NODE_2611_length_2597_cov_4.988985_1	bin.001.fastaviriomeCPB_datool_assembly	NODE_2611_length_2597_cov_4.988985	1	2	2596	1	C	K06994	putative drug exporter of the RND superfamily								MMPL family [PF03176.18]					0
bin.001.fastaviriomeCPB_datool_assembly_NODE_2631_length_2587_cov_6.582543_1	bin.001.fastaviriomeCPB_datool_assembly	NODE_2631_length_2587_cov_6.582543	1	1	918	1	D										GatB/GatE catalytic domain [PF02934.18]; GatB domain [PF02637.21]					0
bin.001.fastaviriomeCPB_datool_assembly_NODE_2631_length_2587_cov_6.582543_2	bin.001.fastaviriomeCPB_datool_assembly	NODE_2631_length_2587_cov_6.582543	2	1002	2258	1	C	K02346	DNA polymerase IV [EC:2.7.7.7]								impB/mucB/samB family [PF00817.23]; impB/mucB/samB family C-terminal domain [PF11799.11]; IMS family HHH motif [PF11798.11]					0
bin.001.fastaviriomeCPB_datool_assembly_NODE_2631_length_2587_cov_6.582543_3	bin.001.fastaviriomeCPB_datool_assembly	NODE_2631_length_2587_cov_6.582543	3	2255	2587	1	E															0
bin.001.fastaviriomeCPB_datool_assembly_NODE_2632_length_2587_cov_5.172591_1	bin.001.fastaviriomeCPB_datool_assembly	NODE_2632_length_2587_cov_5.172591	1	2	1354	-1	D										Inner membrane component of T3SS, cytoplasmic domain [PF16697.8]; FHA domain [PF00498.29]					0
bin.001.fastaviriomeCPB_datool_assembly_NODE_2632_length_2587_cov_5.172591_2	bin.001.fastaviriomeCPB_datool_assembly	NODE_2632_length_2587_cov_5.172591	2	1351	2148	-1	E															0
bin.001.fastaviriomeCPB_datool_assembly_NODE_2632_length_2587_cov_5.172591_3	bin.001.fastaviriomeCPB_datool_assembly	NODE_2632_length_2587_cov_5.172591	3	2145	2585	-1	E															0
bin.001.fastaviriomeCPB_datool_assembly_NODE_263_length_9177_cov_8.190528_1	bin.001.fastaviriomeCPB_datool_assembly	NODE_263_length_9177_cov_8.190528	1	1	3351	-1	C	K13821	RHH-type transcriptional regulator, proline utilization regulon repressor / proline dehydrogenase / delta 1-pyrroline-5-carboxylate dehydrogenase [EC:1.5.5.2 1.2.1.88]								Aldehyde dehydrogenase family [PF00171.25]; Proline dehydrogenase [PF01619.21]					0
bin.001.fastaviriomeCPB_datool_assembly_NODE_263_length_9177_cov_8.190528_2	bin.001.fastaviriomeCPB_datool_assembly	NODE_263_length_9177_cov_8.190528	2	3561	4148	1	E															0
bin.001.fastaviriomeCPB_datool_assembly_NODE_263_length_9177_cov_8.190528_3	bin.001.fastaviriomeCPB_datool_assembly	NODE_263_length_9177_cov_8.190528	3	4145	4747	1	E															0
bin.001.fastaviriomeCPB_datool_assembly_NODE_263_length_9177_cov_8.190528_4	bin.001.fastaviriomeCPB_datool_assembly	NODE_263_length_9177_cov_8.190528	4	4744	5274	1	E															0
bin.001.fastaviriomeCPB_datool_assembly_NODE_263_length_9177_cov_8.190528_5	bin.001.fastaviriomeCPB_datool_assembly	NODE_263_length_9177_cov_8.190528	5	5140	6531	-1	E															0
bin.001.fastaviriomeCPB_datool_assembly_NODE_263_length_9177_cov_8.190528_6	bin.001.fastaviriomeCPB_datool_assembly	NODE_263_length_9177_cov_8.190528	6	6611	7171	-1	D										Thioesterase-like superfamily [PF13279.9]					0
bin.001.fastaviriomeCPB_datool_assembly_NODE_263_length_9177_cov_8.190528_7	bin.001.fastaviriomeCPB_datool_assembly	NODE_263_length_9177_cov_8.190528	7	7337	7855	1	D										Acetyltransferase (GNAT) domain [PF13420.10]; Acetyltransferase (GNAT) domain [PF13508.10]; Acetyltransferase (GNAT) family [PF00583.28]; Acetyltransferase (GNAT) domain [PF13302.10]; FR47-like protein [PF08445.13]					0
bin.001.fastaviriomeCPB_datool_assembly_NODE_263_length_9177_cov_8.190528_8	bin.001.fastaviriomeCPB_datool_assembly	NODE_263_length_9177_cov_8.190528	8	7975	9177	-1	E															0
bin.001.fastaviriomeCPB_datool_assembly_NODE_2640_length_2582_cov_7.882865_1	bin.001.fastaviriomeCPB_datool_assembly	NODE_2640_length_2582_cov_7.882865	1	3	623	-1	D										ABC transporter [PF00005.30]; RecF/RecN/SMC N terminal domain [PF02463.22]					0
bin.001.fastaviriomeCPB_datool_assembly_NODE_2640_length_2582_cov_7.882865_2	bin.001.fastaviriomeCPB_datool_assembly	NODE_2640_length_2582_cov_7.882865	2	628	1272	-1	C	K16925	energy-coupling factor transport system permease protein								ABC-type cobalt transport system, permease component [PF09819.12]					0
bin.001.fastaviriomeCPB_datool_assembly_NODE_2640_length_2582_cov_7.882865_3	bin.001.fastaviriomeCPB_datool_assembly	NODE_2640_length_2582_cov_7.882865	3	1477	2535	1	D			MER0980209	S11	MER0980209 - family S11 unassigned peptidases (Microbacterium sp. MRS-1) [S11.UPW]#S11#{peptidase unit: 142-364}~source A0A011U3Z3~	False	0.695	283.0	4.012e-83	D-alanyl-D-alanine carboxypeptidase [PF00768.23]					0
bin.001.fastaviriomeCPB_datool_assembly_NODE_2640_length_2582_cov_7.882865_4	bin.001.fastaviriomeCPB_datool_assembly	NODE_2640_length_2582_cov_7.882865	4	2505	2582	-1	E															0
bin.001.fastaviriomeCPB_datool_assembly_NODE_2654_length_2572_cov_5.758840_1	bin.001.fastaviriomeCPB_datool_assembly	NODE_2654_length_2572_cov_5.758840	1	1	843	-1	C	K01990	ABC-2 type transport system ATP-binding protein								ABC transporter [PF00005.30]					0
bin.001.fastaviriomeCPB_datool_assembly_NODE_2654_length_2572_cov_5.758840_2	bin.001.fastaviriomeCPB_datool_assembly	NODE_2654_length_2572_cov_5.758840	2	1218	2570	-1	E															0
bin.001.fastaviriomeCPB_datool_assembly_NODE_2656_length_2571_cov_9.366455_1	bin.001.fastaviriomeCPB_datool_assembly	NODE_2656_length_2571_cov_9.366455	1	200	1798	1	D										ABC transporter [PF00005.30]; RecF/RecN/SMC N terminal domain [PF02463.22]					0
bin.001.fastaviriomeCPB_datool_assembly_NODE_2656_length_2571_cov_9.366455_2	bin.001.fastaviriomeCPB_datool_assembly	NODE_2656_length_2571_cov_9.366455	2	1833	2570	-1	C	K14998	surfeit locus 1 family protein								SURF1 family [PF02104.18]					0
bin.001.fastaviriomeCPB_datool_assembly_NODE_2659_length_2570_cov_7.303777_1	bin.001.fastaviriomeCPB_datool_assembly	NODE_2659_length_2570_cov_7.303777	1	54	2570	1	C	K00688	glycogen phosphorylase [EC:2.4.1.1]								Carbohydrate phosphorylase [PF00343.23]	GT35	GT35 glycogen or starch phosphorylase (EC 2.4.1.1).	2.4.1.1	GT35.hmm	0
bin.001.fastaviriomeCPB_datool_assembly_NODE_266_length_9121_cov_7.942202_1	bin.001.fastaviriomeCPB_datool_assembly	NODE_266_length_9121_cov_7.942202	1	3	281	-1	D										Competence-damaged protein [PF02464.20]					0
bin.001.fastaviriomeCPB_datool_assembly_NODE_266_length_9121_cov_7.942202_2	bin.001.fastaviriomeCPB_datool_assembly	NODE_266_length_9121_cov_7.942202	2	278	856	-1	C	K00995	CDP-diacylglycerol---glycerol-3-phosphate 3-phosphatidyltransferase [EC:2.7.8.5]								CDP-alcohol phosphatidyltransferase [PF01066.24]					0
bin.001.fastaviriomeCPB_datool_assembly_NODE_266_length_9121_cov_7.942202_3	bin.001.fastaviriomeCPB_datool_assembly	NODE_266_length_9121_cov_7.942202	3	891	3602	-1	C	K03466	DNA segregation ATPase FtsK/SpoIIIE, S-DNA-T family								FtsK/SpoIIIE family [PF01580.21]; FtsK alpha domain [PF17854.4]; Ftsk gamma domain [PF09397.13]; 4TM region of DNA translocase FtsK/SpoIIIE [PF13491.9]; Helicase HerA, central domain [PF01935.20]					0
bin.001.fastaviriomeCPB_datool_assembly_NODE_266_length_9121_cov_7.942202_4	bin.001.fastaviriomeCPB_datool_assembly	NODE_266_length_9121_cov_7.942202	4	3682	4176	-1	D										Acetyltransferase (GNAT) family [PF00583.28]; Acetyltransferase (GNAT) domain [PF13673.10]					0
bin.001.fastaviriomeCPB_datool_assembly_NODE_266_length_9121_cov_7.942202_5	bin.001.fastaviriomeCPB_datool_assembly	NODE_266_length_9121_cov_7.942202	5	4226	5902	-1	C	K12574	ribonuclease J [EC:3.1.-.-]								Ribonuclease J C-terminal domain [PF17770.4]; Beta-lactamase superfamily domain [PF12706.10]; Metallo-beta-lactamase superfamily [PF00753.30]; Metallo-beta-lactamase superfamily domain [PF16661.8]; Zn-dependent metallo-hydrolase RNA specificity domain [PF07521.15]					0
bin.001.fastaviriomeCPB_datool_assembly_NODE_266_length_9121_cov_7.942202_6	bin.001.fastaviriomeCPB_datool_assembly	NODE_266_length_9121_cov_7.942202	6	5955	6932	-1	C	K01714	4-hydroxy-tetrahydrodipicolinate synthase [EC:4.3.3.7]								Dihydrodipicolinate synthetase family [PF00701.25]					0
bin.001.fastaviriomeCPB_datool_assembly_NODE_266_length_9121_cov_7.942202_7	bin.001.fastaviriomeCPB_datool_assembly	NODE_266_length_9121_cov_7.942202	7	7089	7931	-1	D										Protein of unknown function (DUF559) [PF04480.15]; REase_MTES_1575 [PF18741.4]; Transcriptional regulator, AbiEi antitoxin [PF13338.9]					0
bin.001.fastaviriomeCPB_datool_assembly_NODE_266_length_9121_cov_7.942202_8	bin.001.fastaviriomeCPB_datool_assembly	NODE_266_length_9121_cov_7.942202	8	8179	8718	-1	C	K00287	dihydrofolate reductase [EC:1.5.1.3]								Dihydrofolate reductase [PF00186.22]					0
bin.001.fastaviriomeCPB_datool_assembly_NODE_266_length_9121_cov_7.942202_9	bin.001.fastaviriomeCPB_datool_assembly	NODE_266_length_9121_cov_7.942202	9	8715	9119	-1	C	K00560	thymidylate synthase [EC:2.1.1.45]								Thymidylate synthase [PF00303.22]					0
bin.001.fastaviriomeCPB_datool_assembly_NODE_2676_length_2560_cov_8.201597_1	bin.001.fastaviriomeCPB_datool_assembly	NODE_2676_length_2560_cov_8.201597	1	3	812	-1	D										Periplasmic binding proteins and sugar binding domain of LacI family [PF00532.24]; Periplasmic binding protein domain [PF13407.9]; Bacterial regulatory proteins, lacI family [PF00356.24]; Periplasmic binding protein-like domain [PF13377.9]					0
bin.001.fastaviriomeCPB_datool_assembly_NODE_2676_length_2560_cov_8.201597_2	bin.001.fastaviriomeCPB_datool_assembly	NODE_2676_length_2560_cov_8.201597	2	994	2559	1	D										F5/8 type C domain [PF00754.28]	CBM32	CBM32 Binding to galactose and lactose has been demonstrated for the module of Micromonospora viridifaciens sialidase (PMID: 16239725). Binding to polygalacturonic acid has been shown for a Yersinia member (PMID: 17292916). Binding to LacNAc (beta-D-galactosyl-1,4-beta-D-N-acetylglucosamine) has been shown for an N-acetylglucosaminidase from Clostridium perfingens (PMID: 16990278).	1.1.3.9,3.2.1.108,3.2.1.113,3.2.1.132,3.2.1.140,3.2.1.18,3.2.1.217,3.2.1.23,3.2.1.35,3.2.1.39,3.2.1.4,3.2.1.50,3.2.1.52,3.2.1.55,3.2.1.58,3.2.1.59,3.2.1.78,3.2.1.96,3.2.1.97,3.2.1.-,4.2.2.11,4.2.2.3,4.2.2.-,3.2.1.6,3.2.1.169,3.2.1.73	CBM32.hmm	0
bin.001.fastaviriomeCPB_datool_assembly_NODE_2689_length_2553_cov_6.277022_1	bin.001.fastaviriomeCPB_datool_assembly	NODE_2689_length_2553_cov_6.277022	1	2	1000	-1	C	K02033	peptide/nickel transport system permease protein								Binding-prot-dependent transport system membrane comp, N-term [PF19300.2]					0
bin.001.fastaviriomeCPB_datool_assembly_NODE_2689_length_2553_cov_6.277022_2	bin.001.fastaviriomeCPB_datool_assembly	NODE_2689_length_2553_cov_6.277022	2	1035	2552	-1	C	K02035	peptide/nickel transport system substrate-binding protein								Bacterial extracellular solute-binding proteins, family 5 Middle [PF00496.25]					0
bin.001.fastaviriomeCPB_datool_assembly_NODE_269_length_9081_cov_9.374252_1	bin.001.fastaviriomeCPB_datool_assembly	NODE_269_length_9081_cov_9.374252	1	1	1230	-1	D										Transmembrane secretion effector [PF05977.16]; Major Facilitator Superfamily [PF07690.19]					0
bin.001.fastaviriomeCPB_datool_assembly_NODE_269_length_9081_cov_9.374252_2	bin.001.fastaviriomeCPB_datool_assembly	NODE_269_length_9081_cov_9.374252	2	1227	1847	-1	D										Helix-turn-helix domain [PF12840.10]; Bacterial regulatory protein, arsR family [PF01022.23]					0
bin.001.fastaviriomeCPB_datool_assembly_NODE_269_length_9081_cov_9.374252_3	bin.001.fastaviriomeCPB_datool_assembly	NODE_269_length_9081_cov_9.374252	3	1919	3973	1	C	K01284	peptidyl-dipeptidase Dcp [EC:3.4.15.5]	MER0818878	M03A	MER0818878 - subfamily M3A unassigned peptidases (Microbacterium sp. oral taxon 186 str. F0373) [M03.UPA]#M03A#{peptidase unit: 21-683}~source S3A2G9~	True	0.762	1030.0	0.0	Peptidase family M3 [PF01432.23]; Neurolysin/Thimet oligopeptidase, N-terminal domain [PF19310.2]					0
bin.001.fastaviriomeCPB_datool_assembly_NODE_269_length_9081_cov_9.374252_4	bin.001.fastaviriomeCPB_datool_assembly	NODE_269_length_9081_cov_9.374252	4	4044	5630	-1	C	K03544	ATP-dependent Clp protease ATP-binding subunit ClpX								AAA domain (Cdc48 subfamily) [PF07724.17]; ClpX C4-type zinc finger [PF06689.16]; ATPase family associated with various cellular activities (AAA) [PF00004.32]; AAA domain (dynein-related subfamily) [PF07728.17]; C-terminal, D2-small domain, of ClpB protein [PF10431.12]; Holliday junction DNA helicase RuvB P-loop domain [PF05496.15]; AAA domain [PF13238.9]					0
bin.001.fastaviriomeCPB_datool_assembly_NODE_269_length_9081_cov_9.374252_5	bin.001.fastaviriomeCPB_datool_assembly	NODE_269_length_9081_cov_9.374252	5	5826	6503	-1	C	K01358	ATP-dependent Clp protease, protease subunit [EC:3.4.21.92]	MER0118387	S14	MER0118387 - ClpP2 peptidase ({Streptomyces}-type) (Microbacterium arborescens) [S14.009]#S14#{peptidase unit: 2-200}~source AAZ06846~	True	0.915	383.0	6.777e-120	Clp protease [PF00574.26]					0
bin.001.fastaviriomeCPB_datool_assembly_NODE_269_length_9081_cov_9.374252_6	bin.001.fastaviriomeCPB_datool_assembly	NODE_269_length_9081_cov_9.374252	6	6522	7121	-1	C	K01358	ATP-dependent Clp protease, protease subunit [EC:3.4.21.92]	MER0118229	S14	MER0118229 - ClpP1 peptidase ({Streptomyces}-type) (Microbacterium arborescens) [S14.008]#S14#{peptidase unit: 1-183}~source AAZ06847~	True	0.938	360.0	1.291e-112	Clp protease [PF00574.26]					0
bin.001.fastaviriomeCPB_datool_assembly_NODE_269_length_9081_cov_9.374252_7	bin.001.fastaviriomeCPB_datool_assembly	NODE_269_length_9081_cov_9.374252	7	7296	8774	-1	C	K03545	trigger factor								Bacterial trigger factor protein (TF) [PF05697.16]; Bacterial trigger factor protein (TF) C-terminus [PF05698.17]					0
bin.001.fastaviriomeCPB_datool_assembly_NODE_2724_length_2535_cov_8.185081_1	bin.001.fastaviriomeCPB_datool_assembly	NODE_2724_length_2535_cov_8.185081	1	35	622	-1	D										Flavin reductase like domain [PF01613.21]					0
bin.001.fastaviriomeCPB_datool_assembly_NODE_2724_length_2535_cov_8.185081_2	bin.001.fastaviriomeCPB_datool_assembly	NODE_2724_length_2535_cov_8.185081	2	715	2085	1	C	K01740	O-acetylhomoserine (thiol)-lyase [EC:2.5.1.49]								Cys/Met metabolism PLP-dependent enzyme [PF01053.23]; Aminotransferase class-V [PF00266.22]; DegT/DnrJ/EryC1/StrS aminotransferase family [PF01041.20]					0
bin.001.fastaviriomeCPB_datool_assembly_NODE_2724_length_2535_cov_8.185081_3	bin.001.fastaviriomeCPB_datool_assembly	NODE_2724_length_2535_cov_8.185081	3	2117	2533	-1	C	K07816	GTP pyrophosphokinase [EC:2.7.6.5]								Region found in RelA / SpoT proteins [PF04607.20]					0
bin.001.fastaviriomeCPB_datool_assembly_NODE_272_length_8980_cov_12.184314_1	bin.001.fastaviriomeCPB_datool_assembly	NODE_272_length_8980_cov_12.184314	1	2	250	-1	E															0
bin.001.fastaviriomeCPB_datool_assembly_NODE_272_length_8980_cov_12.184314_2	bin.001.fastaviriomeCPB_datool_assembly	NODE_272_length_8980_cov_12.184314	2	552	1931	-1	C	K02314	replicative DNA helicase [EC:5.6.2.3]								DnaB-like helicase C terminal domain [PF03796.18]; DnaB-like helicase N terminal domain [PF00772.24]; KaiC [PF06745.16]; AAA domain [PF13481.9]; Rad51 [PF08423.14]					0
bin.001.fastaviriomeCPB_datool_assembly_NODE_272_length_8980_cov_12.184314_3	bin.001.fastaviriomeCPB_datool_assembly	NODE_272_length_8980_cov_12.184314	3	2295	3014	-1	C	K07149	uncharacterized protein								Family of unknown function (DUF6198) [PF19700.2]					0
bin.001.fastaviriomeCPB_datool_assembly_NODE_272_length_8980_cov_12.184314_4	bin.001.fastaviriomeCPB_datool_assembly	NODE_272_length_8980_cov_12.184314	4	3143	4093	1	E															0
bin.001.fastaviriomeCPB_datool_assembly_NODE_272_length_8980_cov_12.184314_5	bin.001.fastaviriomeCPB_datool_assembly	NODE_272_length_8980_cov_12.184314	5	4175	5227	1	D										ChpA-C [PF03777.16]					0
bin.001.fastaviriomeCPB_datool_assembly_NODE_272_length_8980_cov_12.184314_6	bin.001.fastaviriomeCPB_datool_assembly	NODE_272_length_8980_cov_12.184314	6	5341	5793	-1	C	K02939	large subunit ribosomal protein L9								Ribosomal protein L9, C-terminal domain [PF03948.17]; Ribosomal protein L9, N-terminal domain [PF01281.22]					0
bin.001.fastaviriomeCPB_datool_assembly_NODE_272_length_8980_cov_12.184314_7	bin.001.fastaviriomeCPB_datool_assembly	NODE_272_length_8980_cov_12.184314	7	5806	6060	-1	C	K02963	small subunit ribosomal protein S18								Ribosomal protein S18 [PF01084.23]					0
bin.001.fastaviriomeCPB_datool_assembly_NODE_272_length_8980_cov_12.184314_8	bin.001.fastaviriomeCPB_datool_assembly	NODE_272_length_8980_cov_12.184314	8	6128	6640	-1	C	K03111	single-strand DNA-binding protein								Single-strand binding protein family [PF00436.28]					0
bin.001.fastaviriomeCPB_datool_assembly_NODE_272_length_8980_cov_12.184314_9	bin.001.fastaviriomeCPB_datool_assembly	NODE_272_length_8980_cov_12.184314	9	6647	7012	-1	C	K02990	small subunit ribosomal protein S6								Ribosomal protein S6 [PF01250.20]					0
bin.001.fastaviriomeCPB_datool_assembly_NODE_272_length_8980_cov_12.184314_10	bin.001.fastaviriomeCPB_datool_assembly	NODE_272_length_8980_cov_12.184314	10	7181	7351	1	E															0
bin.001.fastaviriomeCPB_datool_assembly_NODE_272_length_8980_cov_12.184314_11	bin.001.fastaviriomeCPB_datool_assembly	NODE_272_length_8980_cov_12.184314	11	7362	7694	1	E															0
bin.001.fastaviriomeCPB_datool_assembly_NODE_272_length_8980_cov_12.184314_12	bin.001.fastaviriomeCPB_datool_assembly	NODE_272_length_8980_cov_12.184314	12	7725	7955	1	E															0
bin.001.fastaviriomeCPB_datool_assembly_NODE_272_length_8980_cov_12.184314_13	bin.001.fastaviriomeCPB_datool_assembly	NODE_272_length_8980_cov_12.184314	13	8024	8980	1	C	K01990	ABC-2 type transport system ATP-binding protein								ABC transporter [PF00005.30]					0
bin.001.fastaviriomeCPB_datool_assembly_NODE_273_length_8969_cov_12.390846_1	bin.001.fastaviriomeCPB_datool_assembly	NODE_273_length_8969_cov_12.390846	1	1	147	-1	E															0
bin.001.fastaviriomeCPB_datool_assembly_NODE_273_length_8969_cov_12.390846_2	bin.001.fastaviriomeCPB_datool_assembly	NODE_273_length_8969_cov_12.390846	2	407	946	1	E															0
bin.001.fastaviriomeCPB_datool_assembly_NODE_273_length_8969_cov_12.390846_3	bin.001.fastaviriomeCPB_datool_assembly	NODE_273_length_8969_cov_12.390846	3	1706	2239	-1	E															0
bin.001.fastaviriomeCPB_datool_assembly_NODE_273_length_8969_cov_12.390846_4	bin.001.fastaviriomeCPB_datool_assembly	NODE_273_length_8969_cov_12.390846	4	2348	3310	1	C	K00560	thymidylate synthase [EC:2.1.1.45]								Thymidylate synthase [PF00303.22]					0
bin.001.fastaviriomeCPB_datool_assembly_NODE_273_length_8969_cov_12.390846_5	bin.001.fastaviriomeCPB_datool_assembly	NODE_273_length_8969_cov_12.390846	5	3303	4241	1	D										Alpha-glutamyl/putrescinyl thymine pyrophosphorylase clade 3 [PF18746.4]; Alpha-glutamyl/putrescinyl thymine pyrophosphorylase clade 2 [PF18724.4]					0
bin.001.fastaviriomeCPB_datool_assembly_NODE_273_length_8969_cov_12.390846_6	bin.001.fastaviriomeCPB_datool_assembly	NODE_273_length_8969_cov_12.390846	6	4225	5334	-1	C	K18831	HTH-type transcriptional regulator / antitoxin HigA	MER0908441	M78	MER0908441 - family M78 unassigned peptidases (Microscilla sp. PRE1) [M78.UPW]#M78#{peptidase unit: 255-342}~source Q93P69~	False	0.415	68.0	1.635e-10	IrrE N-terminal-like domain [PF06114.16]					0
bin.001.fastaviriomeCPB_datool_assembly_NODE_273_length_8969_cov_12.390846_7	bin.001.fastaviriomeCPB_datool_assembly	NODE_273_length_8969_cov_12.390846	7	5337	5654	-1	E															0
bin.001.fastaviriomeCPB_datool_assembly_NODE_273_length_8969_cov_12.390846_8	bin.001.fastaviriomeCPB_datool_assembly	NODE_273_length_8969_cov_12.390846	8	6226	6897	-1	C	K04095	cell filamentation protein								Fic/DOC family [PF02661.21]					0
bin.001.fastaviriomeCPB_datool_assembly_NODE_273_length_8969_cov_12.390846_9	bin.001.fastaviriomeCPB_datool_assembly	NODE_273_length_8969_cov_12.390846	9	6884	7057	-1	D										Antitoxin VbhA [PF18495.4]					0
bin.001.fastaviriomeCPB_datool_assembly_NODE_273_length_8969_cov_12.390846_10	bin.001.fastaviriomeCPB_datool_assembly	NODE_273_length_8969_cov_12.390846	10	7260	8705	1	D										Sodium:dicarboxylate symporter family [PF00375.21]					0
bin.001.fastaviriomeCPB_datool_assembly_NODE_273_length_8969_cov_12.390846_11	bin.001.fastaviriomeCPB_datool_assembly	NODE_273_length_8969_cov_12.390846	11	8733	8969	-1	E															0
bin.001.fastaviriomeCPB_datool_assembly_NODE_2740_length_2526_cov_7.513557_1	bin.001.fastaviriomeCPB_datool_assembly	NODE_2740_length_2526_cov_7.513557	1	108	1043	-1	C	K01785	aldose 1-epimerase [EC:5.1.3.3]								Aldose 1-epimerase [PF01263.23]					0
bin.001.fastaviriomeCPB_datool_assembly_NODE_2740_length_2526_cov_7.513557_2	bin.001.fastaviriomeCPB_datool_assembly	NODE_2740_length_2526_cov_7.513557	2	1319	2524	1	E															0
bin.001.fastaviriomeCPB_datool_assembly_NODE_2746_length_2523_cov_10.111021_1	bin.001.fastaviriomeCPB_datool_assembly	NODE_2746_length_2523_cov_10.111021	1	116	1183	1	C	K11752	diaminohydroxyphosphoribosylaminopyrimidine deaminase / 5-amino-6-(5-phosphoribosylamino)uracil reductase [EC:3.5.4.26 1.1.1.193]								RibD C-terminal domain [PF01872.20]; Cytidine and deoxycytidylate deaminase zinc-binding region [PF00383.26]; MafB19-like deaminase [PF14437.9]; Invertebrate-AID/APOBEC-deaminase [PF18785.4]					0
bin.001.fastaviriomeCPB_datool_assembly_NODE_2746_length_2523_cov_10.111021_2	bin.001.fastaviriomeCPB_datool_assembly	NODE_2746_length_2523_cov_10.111021	2	1183	1815	1	C	K00793	riboflavin synthase [EC:2.5.1.9]								Lumazine binding domain [PF00677.20]					0
bin.001.fastaviriomeCPB_datool_assembly_NODE_2746_length_2523_cov_10.111021_3	bin.001.fastaviriomeCPB_datool_assembly	NODE_2746_length_2523_cov_10.111021	3	1812	2522	1	D										3,4-dihydroxy-2-butanone 4-phosphate synthase [PF00926.22]					0
bin.001.fastaviriomeCPB_datool_assembly_NODE_2749_length_2523_cov_6.862237_1	bin.001.fastaviriomeCPB_datool_assembly	NODE_2749_length_2523_cov_6.862237	1	225	791	-1	E															0
bin.001.fastaviriomeCPB_datool_assembly_NODE_2749_length_2523_cov_6.862237_2	bin.001.fastaviriomeCPB_datool_assembly	NODE_2749_length_2523_cov_6.862237	2	979	1647	-1	D										ABC transporter [PF00005.30]; RecF/RecN/SMC N terminal domain [PF02463.22]					0
bin.001.fastaviriomeCPB_datool_assembly_NODE_2749_length_2523_cov_6.862237_3	bin.001.fastaviriomeCPB_datool_assembly	NODE_2749_length_2523_cov_6.862237	3	1702	2523	1	D										ABC 3 transport family [PF00950.20]					0
bin.001.fastaviriomeCPB_datool_assembly_NODE_2752_length_2522_cov_6.295906_1	bin.001.fastaviriomeCPB_datool_assembly	NODE_2752_length_2522_cov_6.295906	1	2	1174	-1	C	K01114	phospholipase C [EC:3.1.4.3]								Phosphoesterase family [PF04185.17]					0
bin.001.fastaviriomeCPB_datool_assembly_NODE_2752_length_2522_cov_6.295906_2	bin.001.fastaviriomeCPB_datool_assembly	NODE_2752_length_2522_cov_6.295906	2	1395	2522	-1	C	K16301	deferrochelatase/peroxidase EfeB [EC:1.11.1.-]								Dyp-type peroxidase family [PF04261.15]					0
bin.001.fastaviriomeCPB_datool_assembly_NODE_275_length_8936_cov_9.303344_1	bin.001.fastaviriomeCPB_datool_assembly	NODE_275_length_8936_cov_9.303344	1	1	63	-1	E															0
bin.001.fastaviriomeCPB_datool_assembly_NODE_275_length_8936_cov_9.303344_2	bin.001.fastaviriomeCPB_datool_assembly	NODE_275_length_8936_cov_9.303344	2	103	1515	-1	D										RNB domain [PF00773.22]; RNase II-type exonuclease C-terminal S1 domain [PF18614.4]					0
bin.001.fastaviriomeCPB_datool_assembly_NODE_275_length_8936_cov_9.303344_3	bin.001.fastaviriomeCPB_datool_assembly	NODE_275_length_8936_cov_9.303344	3	1667	3262	-1	C	K01637	isocitrate lyase [EC:4.1.3.1]								Isocitrate lyase family [PF00463.24]; Phosphoenolpyruvate phosphomutase [PF13714.9]					0
bin.001.fastaviriomeCPB_datool_assembly_NODE_275_length_8936_cov_9.303344_4	bin.001.fastaviriomeCPB_datool_assembly	NODE_275_length_8936_cov_9.303344	4	3447	5213	1	C	K01881	prolyl-tRNA synthetase [EC:6.1.1.15]								tRNA synthetase class II core domain (G, H, P, S and T) [PF00587.28]; Anticodon binding domain [PF03129.23]					0
bin.001.fastaviriomeCPB_datool_assembly_NODE_275_length_8936_cov_9.303344_5	bin.001.fastaviriomeCPB_datool_assembly	NODE_275_length_8936_cov_9.303344	5	5359	6414	1	D										Possible lysine decarboxylase [PF03641.17]; SLOG cluster4 family [PF18306.4]					0
bin.001.fastaviriomeCPB_datool_assembly_NODE_275_length_8936_cov_9.303344_6	bin.001.fastaviriomeCPB_datool_assembly	NODE_275_length_8936_cov_9.303344	6	6427	7020	-1	D										Pyridoxamine 5'-phosphate oxidase like [PF16242.8]; Pyridoxamine 5'-phosphate oxidase [PF01243.23]					0
bin.001.fastaviriomeCPB_datool_assembly_NODE_275_length_8936_cov_9.303344_7	bin.001.fastaviriomeCPB_datool_assembly	NODE_275_length_8936_cov_9.303344	7	7030	7200	-1	E															0
bin.001.fastaviriomeCPB_datool_assembly_NODE_275_length_8936_cov_9.303344_8	bin.001.fastaviriomeCPB_datool_assembly	NODE_275_length_8936_cov_9.303344	8	7331	8320	1	C	K02600	transcription termination/antitermination protein NusA								NusA-like KH domain [PF13184.9]; NusA N-terminal domain [PF08529.14]					0
bin.001.fastaviriomeCPB_datool_assembly_NODE_275_length_8936_cov_9.303344_9	bin.001.fastaviriomeCPB_datool_assembly	NODE_275_length_8936_cov_9.303344	9	8674	8934	1	D										Translation initiation factor IF-2, N-terminal region [PF04760.18]					0
bin.001.fastaviriomeCPB_datool_assembly_NODE_276_length_8925_cov_14.185344_1	bin.001.fastaviriomeCPB_datool_assembly	NODE_276_length_8925_cov_14.185344	1	2	1090	1	E															0
bin.001.fastaviriomeCPB_datool_assembly_NODE_276_length_8925_cov_14.185344_2	bin.001.fastaviriomeCPB_datool_assembly	NODE_276_length_8925_cov_14.185344	2	1245	1433	-1	E															0
bin.001.fastaviriomeCPB_datool_assembly_NODE_276_length_8925_cov_14.185344_3	bin.001.fastaviriomeCPB_datool_assembly	NODE_276_length_8925_cov_14.185344	3	1581	1910	-1	E															0
bin.001.fastaviriomeCPB_datool_assembly_NODE_276_length_8925_cov_14.185344_4	bin.001.fastaviriomeCPB_datool_assembly	NODE_276_length_8925_cov_14.185344	4	2453	2650	-1	E															0
bin.001.fastaviriomeCPB_datool_assembly_NODE_276_length_8925_cov_14.185344_5	bin.001.fastaviriomeCPB_datool_assembly	NODE_276_length_8925_cov_14.185344	5	3335	3937	-1	E															0
bin.001.fastaviriomeCPB_datool_assembly_NODE_276_length_8925_cov_14.185344_6	bin.001.fastaviriomeCPB_datool_assembly	NODE_276_length_8925_cov_14.185344	6	3995	4885	-1	E															0
bin.001.fastaviriomeCPB_datool_assembly_NODE_276_length_8925_cov_14.185344_7	bin.001.fastaviriomeCPB_datool_assembly	NODE_276_length_8925_cov_14.185344	7	4882	5913	-1	E															0
bin.001.fastaviriomeCPB_datool_assembly_NODE_276_length_8925_cov_14.185344_8	bin.001.fastaviriomeCPB_datool_assembly	NODE_276_length_8925_cov_14.185344	8	5934	6092	1	E															0
bin.001.fastaviriomeCPB_datool_assembly_NODE_276_length_8925_cov_14.185344_9	bin.001.fastaviriomeCPB_datool_assembly	NODE_276_length_8925_cov_14.185344	9	6319	6657	-1	E															0
bin.001.fastaviriomeCPB_datool_assembly_NODE_276_length_8925_cov_14.185344_10	bin.001.fastaviriomeCPB_datool_assembly	NODE_276_length_8925_cov_14.185344	10	6791	6940	1	E															0
bin.001.fastaviriomeCPB_datool_assembly_NODE_276_length_8925_cov_14.185344_11	bin.001.fastaviriomeCPB_datool_assembly	NODE_276_length_8925_cov_14.185344	11	6930	7241	1	E															0
bin.001.fastaviriomeCPB_datool_assembly_NODE_276_length_8925_cov_14.185344_12	bin.001.fastaviriomeCPB_datool_assembly	NODE_276_length_8925_cov_14.185344	12	8190	8894	1	E															0
bin.001.fastaviriomeCPB_datool_assembly_NODE_2784_length_2509_cov_7.201711_1	bin.001.fastaviriomeCPB_datool_assembly	NODE_2784_length_2509_cov_7.201711	1	3	1112	-1	C	K01933	phosphoribosylformylglycinamidine cyclo-ligase [EC:6.3.3.1]								AIR synthase related protein, N-terminal domain [PF00586.27]; AIR synthase related protein, C-terminal domain [PF02769.25]					0
bin.001.fastaviriomeCPB_datool_assembly_NODE_2784_length_2509_cov_7.201711_2	bin.001.fastaviriomeCPB_datool_assembly	NODE_2784_length_2509_cov_7.201711	2	1211	1813	1	E															0
bin.001.fastaviriomeCPB_datool_assembly_NODE_2784_length_2509_cov_7.201711_3	bin.001.fastaviriomeCPB_datool_assembly	NODE_2784_length_2509_cov_7.201711	3	1846	2271	-1	E															0
bin.001.fastaviriomeCPB_datool_assembly_NODE_2784_length_2509_cov_7.201711_4	bin.001.fastaviriomeCPB_datool_assembly	NODE_2784_length_2509_cov_7.201711	4	2268	2507	-1	E															0
bin.001.fastaviriomeCPB_datool_assembly_NODE_282_length_8817_cov_6.680781_1	bin.001.fastaviriomeCPB_datool_assembly	NODE_282_length_8817_cov_6.680781	1	2	682	-1	D										Bacterial regulatory helix-turn-helix protein, lysR family [PF00126.30]					0
bin.001.fastaviriomeCPB_datool_assembly_NODE_282_length_8817_cov_6.680781_2	bin.001.fastaviriomeCPB_datool_assembly	NODE_282_length_8817_cov_6.680781	2	752	1912	1	D										Voltage-dependent anion channel [PF03595.20]					0
bin.001.fastaviriomeCPB_datool_assembly_NODE_282_length_8817_cov_6.680781_3	bin.001.fastaviriomeCPB_datool_assembly	NODE_282_length_8817_cov_6.680781	3	2002	2490	-1	C	K03624	transcription elongation factor GreA								Transcription elongation factor, N-terminal [PF03449.18]; Transcription elongation factor, GreA/GreB, C-term [PF01272.22]					0
bin.001.fastaviriomeCPB_datool_assembly_NODE_282_length_8817_cov_6.680781_4	bin.001.fastaviriomeCPB_datool_assembly	NODE_282_length_8817_cov_6.680781	4	2568	2996	-1	D										Domain of unknown function (DUF4307) [PF14155.9]					0
bin.001.fastaviriomeCPB_datool_assembly_NODE_282_length_8817_cov_6.680781_5	bin.001.fastaviriomeCPB_datool_assembly	NODE_282_length_8817_cov_6.680781	5	3091	3435	1	E															0
bin.001.fastaviriomeCPB_datool_assembly_NODE_282_length_8817_cov_6.680781_6	bin.001.fastaviriomeCPB_datool_assembly	NODE_282_length_8817_cov_6.680781	6	3488	4225	-1	C	K11068	hemolysin III								Haemolysin-III related [PF03006.23]					0
bin.001.fastaviriomeCPB_datool_assembly_NODE_282_length_8817_cov_6.680781_7	bin.001.fastaviriomeCPB_datool_assembly	NODE_282_length_8817_cov_6.680781	7	4304	5089	1	C	K12503	short-chain Z-isoprenyl diphosphate synthase [EC:2.5.1.68]								Putative undecaprenyl diphosphate synthase [PF01255.22]					0
bin.001.fastaviriomeCPB_datool_assembly_NODE_282_length_8817_cov_6.680781_8	bin.001.fastaviriomeCPB_datool_assembly	NODE_282_length_8817_cov_6.680781	8	5176	6591	1	D										Aminotransferase class-V [PF00266.22]					0
bin.001.fastaviriomeCPB_datool_assembly_NODE_282_length_8817_cov_6.680781_9	bin.001.fastaviriomeCPB_datool_assembly	NODE_282_length_8817_cov_6.680781	9	6756	8105	1	C	K07175	PhoH-like ATPase								PhoH-like protein [PF02562.19]; PIN domain [PF13638.9]					0
bin.001.fastaviriomeCPB_datool_assembly_NODE_282_length_8817_cov_6.680781_10	bin.001.fastaviriomeCPB_datool_assembly	NODE_282_length_8817_cov_6.680781	10	8173	8817	-1	C	K02483	two-component system, OmpR family, response regulator								Response regulator receiver domain [PF00072.27]; Transcriptional regulatory protein, C terminal [PF00486.31]					0
bin.001.fastaviriomeCPB_datool_assembly_NODE_289_length_8679_cov_7.192602_1	bin.001.fastaviriomeCPB_datool_assembly	NODE_289_length_8679_cov_7.192602	1	1	1560	-1	D										Phosphoenolpyruvate-dependent sugar phosphotransferase system, EIIA 2 [PF00359.25]; Phosphotransferase system, EIIC [PF02378.21]; PTS system, Lactose/Cellobiose specific IIB subunit [PF02302.20]					0
bin.001.fastaviriomeCPB_datool_assembly_NODE_289_length_8679_cov_7.192602_2	bin.001.fastaviriomeCPB_datool_assembly	NODE_289_length_8679_cov_7.192602	2	1588	2541	-1	C	K00882	1-phosphofructokinase [EC:2.7.1.56]								pfkB family carbohydrate kinase [PF00294.27]					0
bin.001.fastaviriomeCPB_datool_assembly_NODE_289_length_8679_cov_7.192602_3	bin.001.fastaviriomeCPB_datool_assembly	NODE_289_length_8679_cov_7.192602	3	2538	3320	-1	C	K03436	DeoR family transcriptional regulator, fructose operon transcriptional repressor								DeoR C terminal sensor domain [PF00455.25]; DeoR-like helix-turn-helix domain [PF08220.15]					0
bin.001.fastaviriomeCPB_datool_assembly_NODE_289_length_8679_cov_7.192602_4	bin.001.fastaviriomeCPB_datool_assembly	NODE_289_length_8679_cov_7.192602	4	3486	4259	-1	E															0
bin.001.fastaviriomeCPB_datool_assembly_NODE_289_length_8679_cov_7.192602_5	bin.001.fastaviriomeCPB_datool_assembly	NODE_289_length_8679_cov_7.192602	5	4387	6453	1	D										Protein of unknown function DUF262 [PF03235.17]; Protein of unknown function (DUF1524) [PF07510.14]					0
bin.001.fastaviriomeCPB_datool_assembly_NODE_289_length_8679_cov_7.192602_6	bin.001.fastaviriomeCPB_datool_assembly	NODE_289_length_8679_cov_7.192602	6	6464	8005	1	C	K07029	diacylglycerol kinase (ATP) [EC:2.7.1.107]								PAP2 superfamily [PF01569.24]; YegS C-terminal NAD kinase beta sandwich-like domain [PF19279.2]; Diacylglycerol kinase catalytic domain [PF00781.27]; PAP2 superfamily [PF14378.9]					0
bin.001.fastaviriomeCPB_datool_assembly_NODE_289_length_8679_cov_7.192602_7	bin.001.fastaviriomeCPB_datool_assembly	NODE_289_length_8679_cov_7.192602	7	8013	8678	-1	D										PAP2 superfamily [PF01569.24]					0
bin.001.fastaviriomeCPB_datool_assembly_NODE_292_length_8656_cov_7.765376_1	bin.001.fastaviriomeCPB_datool_assembly	NODE_292_length_8656_cov_7.765376	1	3	1235	-1	C	K01005	polyisoprenyl-teichoic acid--peptidoglycan teichoic acid transferase [EC:2.7.8.-]								LytR_cpsA_psr family [PF03816.17]					0
bin.001.fastaviriomeCPB_datool_assembly_NODE_292_length_8656_cov_7.765376_2	bin.001.fastaviriomeCPB_datool_assembly	NODE_292_length_8656_cov_7.765376	2	1491	2450	-1	C	K21064	5-amino-6-(5-phospho-D-ribitylamino)uracil phosphatase [EC:3.1.3.104]								haloacid dehalogenase-like hydrolase [PF08282.15]; Sucrose-6F-phosphate phosphohydrolase [PF05116.16]; Trehalose-phosphatase [PF02358.19]					0
bin.001.fastaviriomeCPB_datool_assembly_NODE_292_length_8656_cov_7.765376_3	bin.001.fastaviriomeCPB_datool_assembly	NODE_292_length_8656_cov_7.765376	3	2447	3727	-1	C	K01875	seryl-tRNA synthetase [EC:6.1.1.11]								tRNA synthetase class II core domain (G, H, P, S and T) [PF00587.28]; Seryl-tRNA synthetase N-terminal domain [PF02403.25]					0
bin.001.fastaviriomeCPB_datool_assembly_NODE_292_length_8656_cov_7.765376_4	bin.001.fastaviriomeCPB_datool_assembly	NODE_292_length_8656_cov_7.765376	4	3813	4859	1	C	K07029	diacylglycerol kinase (ATP) [EC:2.7.1.107]								YegS C-terminal NAD kinase beta sandwich-like domain [PF19279.2]; Diacylglycerol kinase catalytic domain [PF00781.27]					0
bin.001.fastaviriomeCPB_datool_assembly_NODE_292_length_8656_cov_7.765376_5	bin.001.fastaviriomeCPB_datool_assembly	NODE_292_length_8656_cov_7.765376	5	4920	5675	1	E															0
bin.001.fastaviriomeCPB_datool_assembly_NODE_292_length_8656_cov_7.765376_6	bin.001.fastaviriomeCPB_datool_assembly	NODE_292_length_8656_cov_7.765376	6	5790	7136	1	C	K01669	deoxyribodipyrimidine photo-lyase [EC:4.1.99.3]								FAD binding domain of DNA photolyase [PF03441.17]; DNA photolyase [PF00875.21]					0
bin.001.fastaviriomeCPB_datool_assembly_NODE_292_length_8656_cov_7.765376_7	bin.001.fastaviriomeCPB_datool_assembly	NODE_292_length_8656_cov_7.765376	7	7199	8248	1	D										Luciferase-like monooxygenase [PF00296.23]					0
bin.001.fastaviriomeCPB_datool_assembly_NODE_292_length_8656_cov_7.765376_8	bin.001.fastaviriomeCPB_datool_assembly	NODE_292_length_8656_cov_7.765376	8	8304	8654	-1	E															0
bin.001.fastaviriomeCPB_datool_assembly_NODE_298_length_8472_cov_14.622074_1	bin.001.fastaviriomeCPB_datool_assembly	NODE_298_length_8472_cov_14.622074	1	99	1208	-1	C	K10546	putative multiple sugar transport system substrate-binding protein								Periplasmic binding protein domain [PF13407.9]					0
bin.001.fastaviriomeCPB_datool_assembly_NODE_298_length_8472_cov_14.622074_2	bin.001.fastaviriomeCPB_datool_assembly	NODE_298_length_8472_cov_14.622074	2	1324	2634	-1	C	K10547	putative multiple sugar transport system permease protein								Branched-chain amino acid transport system / permease component [PF02653.19]					0
bin.001.fastaviriomeCPB_datool_assembly_NODE_298_length_8472_cov_14.622074_3	bin.001.fastaviriomeCPB_datool_assembly	NODE_298_length_8472_cov_14.622074	3	2683	3543	-1	D										ABC transporter [PF00005.30]					0
bin.001.fastaviriomeCPB_datool_assembly_NODE_298_length_8472_cov_14.622074_4	bin.001.fastaviriomeCPB_datool_assembly	NODE_298_length_8472_cov_14.622074	4	3540	4436	-1	D										ABC transporter [PF00005.30]					0
bin.001.fastaviriomeCPB_datool_assembly_NODE_298_length_8472_cov_14.622074_5	bin.001.fastaviriomeCPB_datool_assembly	NODE_298_length_8472_cov_14.622074	5	4674	5900	1	D										ROK family [PF00480.23]					0
bin.001.fastaviriomeCPB_datool_assembly_NODE_298_length_8472_cov_14.622074_6	bin.001.fastaviriomeCPB_datool_assembly	NODE_298_length_8472_cov_14.622074	6	5897	6661	1	D										ABC transporter [PF00005.30]					0
bin.001.fastaviriomeCPB_datool_assembly_NODE_298_length_8472_cov_14.622074_7	bin.001.fastaviriomeCPB_datool_assembly	NODE_298_length_8472_cov_14.622074	7	6754	8472	1	C	K07386	putative endopeptidase [EC:3.4.24.-]	MER0830029	M13	MER0830029 - family M13 unassigned peptidases (Microbacterium sp. TS-1) [M13.UPW]#M13#{peptidase unit: 13-665}~source U2XLY4~	True	0.823	952.0	3.003e-310	Peptidase family M13 [PF05649.16]; Peptidase family M13 [PF01431.24]					0
bin.001.fastaviriomeCPB_datool_assembly_NODE_302_length_8373_cov_7.526569_1	bin.001.fastaviriomeCPB_datool_assembly	NODE_302_length_8373_cov_7.526569	1	2	322	1	E															0
bin.001.fastaviriomeCPB_datool_assembly_NODE_302_length_8373_cov_7.526569_2	bin.001.fastaviriomeCPB_datool_assembly	NODE_302_length_8373_cov_7.526569	2	332	1807	-1	C	K02004	putative ABC transport system permease protein								FtsX-like permease family [PF02687.24]					0
bin.001.fastaviriomeCPB_datool_assembly_NODE_302_length_8373_cov_7.526569_3	bin.001.fastaviriomeCPB_datool_assembly	NODE_302_length_8373_cov_7.526569	3	1804	2628	-1	C	K02003	putative ABC transport system ATP-binding protein								ABC transporter [PF00005.30]; RecF/RecN/SMC N terminal domain [PF02463.22]					0
bin.001.fastaviriomeCPB_datool_assembly_NODE_302_length_8373_cov_7.526569_4	bin.001.fastaviriomeCPB_datool_assembly	NODE_302_length_8373_cov_7.526569	4	2720	3379	-1	D										Response regulator receiver domain [PF00072.27]; Bacterial regulatory proteins, luxR family [PF00196.22]					0
bin.001.fastaviriomeCPB_datool_assembly_NODE_302_length_8373_cov_7.526569_5	bin.001.fastaviriomeCPB_datool_assembly	NODE_302_length_8373_cov_7.526569	5	3376	4611	-1	C	K07778	two-component system, NarL family, sensor histidine kinase DesK [EC:2.7.13.3]								Histidine kinase [PF07730.16]; Histidine kinase-like ATPase domain [PF13581.9]					0
bin.001.fastaviriomeCPB_datool_assembly_NODE_302_length_8373_cov_7.526569_6	bin.001.fastaviriomeCPB_datool_assembly	NODE_302_length_8373_cov_7.526569	6	4689	5132	-1	C	K03719	Lrp/AsnC family transcriptional regulator, leucine-responsive regulatory protein								Winged helix-turn-helix DNA-binding [PF13412.9]; Lrp/AsnC ligand binding domain [PF01037.24]					0
bin.001.fastaviriomeCPB_datool_assembly_NODE_302_length_8373_cov_7.526569_7	bin.001.fastaviriomeCPB_datool_assembly	NODE_302_length_8373_cov_7.526569	7	5313	6851	1	D										Family of unknown function (DUF6421) [PF19985.2]					0
bin.001.fastaviriomeCPB_datool_assembly_NODE_302_length_8373_cov_7.526569_8	bin.001.fastaviriomeCPB_datool_assembly	NODE_302_length_8373_cov_7.526569	8	6910	7989	1	C	K01620	threonine aldolase [EC:4.1.2.48]								Beta-eliminating lyase [PF01212.24]					0
bin.001.fastaviriomeCPB_datool_assembly_NODE_302_length_8373_cov_7.526569_9	bin.001.fastaviriomeCPB_datool_assembly	NODE_302_length_8373_cov_7.526569	9	8071	8373	-1	E															0
bin.001.fastaviriomeCPB_datool_assembly_NODE_303_length_8370_cov_6.945761_1	bin.001.fastaviriomeCPB_datool_assembly	NODE_303_length_8370_cov_6.945761	1	2	124	-1	D										Beta-ketoacyl synthase, N-terminal domain [PF00109.29]					0
bin.001.fastaviriomeCPB_datool_assembly_NODE_303_length_8370_cov_6.945761_2	bin.001.fastaviriomeCPB_datool_assembly	NODE_303_length_8370_cov_6.945761	2	198	446	-1	C	K02078	acyl carrier protein								Phosphopantetheine attachment site [PF00550.28]; Acyl-carrier [PF14573.9]					0
bin.001.fastaviriomeCPB_datool_assembly_NODE_303_length_8370_cov_6.945761_3	bin.001.fastaviriomeCPB_datool_assembly	NODE_303_length_8370_cov_6.945761	3	534	1535	-1	C	K00648	3-oxoacyl-[acyl-carrier-protein] synthase III [EC:2.3.1.180]								3-Oxoacyl-[acyl-carrier-protein (ACP)] synthase III C terminal [PF08541.13]; 3-Oxoacyl-[acyl-carrier-protein (ACP)] synthase III [PF08545.13]; Thiolase, N-terminal domain [PF00108.26]; Chalcone and stilbene synthases, N-terminal domain [PF00195.22]					0
bin.001.fastaviriomeCPB_datool_assembly_NODE_303_length_8370_cov_6.945761_4	bin.001.fastaviriomeCPB_datool_assembly	NODE_303_length_8370_cov_6.945761	4	1532	2452	-1	D										Acyl transferase domain [PF00698.24]					0
bin.001.fastaviriomeCPB_datool_assembly_NODE_303_length_8370_cov_6.945761_5	bin.001.fastaviriomeCPB_datool_assembly	NODE_303_length_8370_cov_6.945761	5	2554	3765	-1	D										PucR C-terminal helix-turn-helix domain [PF13556.9]					0
bin.001.fastaviriomeCPB_datool_assembly_NODE_303_length_8370_cov_6.945761_6	bin.001.fastaviriomeCPB_datool_assembly	NODE_303_length_8370_cov_6.945761	6	3774	6713	-1	C	K00163	pyruvate dehydrogenase E1 component [EC:1.2.4.1]								Pyruvate dehydrogenase E1 component middle domain [PF17831.4]; Transketolase, thiamine diphosphate binding domain [PF00456.24]					0
bin.001.fastaviriomeCPB_datool_assembly_NODE_303_length_8370_cov_6.945761_7	bin.001.fastaviriomeCPB_datool_assembly	NODE_303_length_8370_cov_6.945761	7	6833	7678	1	D										MOSC domain [PF03473.20]					0
bin.001.fastaviriomeCPB_datool_assembly_NODE_303_length_8370_cov_6.945761_8	bin.001.fastaviriomeCPB_datool_assembly	NODE_303_length_8370_cov_6.945761	8	7903	8370	1	E															0
bin.001.fastaviriomeCPB_datool_assembly_NODE_308_length_8328_cov_7.067932_1	bin.001.fastaviriomeCPB_datool_assembly	NODE_308_length_8328_cov_7.067932	1	3	980	-1	D										tRNA methyl transferase HUP domain [PF03054.19]; tRNA methyl transferase PRC-barrel domain [PF20259.1]; PP-loop family [PF01171.23]					0
bin.001.fastaviriomeCPB_datool_assembly_NODE_308_length_8328_cov_7.067932_2	bin.001.fastaviriomeCPB_datool_assembly	NODE_308_length_8328_cov_7.067932	2	990	2162	-1	C	K04487	cysteine desulfurase [EC:2.8.1.7]								Aminotransferase class-V [PF00266.22]; Pyridoxal-dependent decarboxylase conserved domain [PF00282.22]					0
bin.001.fastaviriomeCPB_datool_assembly_NODE_308_length_8328_cov_7.067932_3	bin.001.fastaviriomeCPB_datool_assembly	NODE_308_length_8328_cov_7.067932	3	2247	4337	1	D										Alpha amylase, catalytic domain [PF00128.27]; Carbohydrate-binding module 48 (Isoamylase N-terminal domain) [PF02922.21]	GH13; GH13_10; GH13_11; GH13_12; GH13_13; GH13_14; GH13_32; GH13_37; GH13_41; GH13_9	GH13 alpha-amylase (EC 3.2.1.1); pullulanase (EC 3.2.1.41); cyclomaltodextrin glucanotransferase (EC 2.4.1.19); cyclomaltodextrinase (EC 3.2.1.54); trehalose-6-phosphate hydrolase (EC 3.2.1.93); oligo-alpha-glucosidase (EC 3.2.1.10); maltogenic amylase (EC 3.2.1.133); neopullulanase (EC 3.2.1.135); alpha-glucosidase (EC 3.2.1.20); maltotetraose-forming alpha-amylase (EC 3.2.1.60); isoamylase (EC …	2.4.1.25,2.4.1.-,3.2.1.1,3.2.1.133,3.2.1.135,3.2.1.20,3.2.1.2,3.2.1.41,3.2.1.54; 3.2.1.1,3.2.1.141; 2.4.1.25,3.2.1.20,3.2.1.68; 3.2.1.1,3.2.1.41,3.2.1.68; 3.2.1.41,3.2.1.68; 3.2.1.1,3.2.1.20,3.2.1.41,3.2.1.68; 3.2.1.1,3.2.1.41,3.2.1.116; 3.2.1.1; 2.4.1.18	GH13_11.hmm	0
bin.001.fastaviriomeCPB_datool_assembly_NODE_308_length_8328_cov_7.067932_4	bin.001.fastaviriomeCPB_datool_assembly	NODE_308_length_8328_cov_7.067932	4	4454	6511	1	C	K16147	starch synthase (maltosyl-transferring) [EC:2.4.99.16]								Alpha-1,4-glucan:maltose-1-phosphate maltosyltransferase, domain N/S [PF11896.11]; Alpha amylase, catalytic domain [PF00128.27]	GH13; GH13_3; GH13_9	GH13 alpha-amylase (EC 3.2.1.1); pullulanase (EC 3.2.1.41); cyclomaltodextrin glucanotransferase (EC 2.4.1.19); cyclomaltodextrinase (EC 3.2.1.54); trehalose-6-phosphate hydrolase (EC 3.2.1.93); oligo-alpha-glucosidase (EC 3.2.1.10); maltogenic amylase (EC 3.2.1.133); neopullulanase (EC 3.2.1.135); alpha-glucosidase (EC 3.2.1.20); maltotetraose-forming alpha-amylase (EC 3.2.1.60); isoamylase (EC …	2.4.1.25,2.4.1.-,3.2.1.1,3.2.1.133,3.2.1.135,3.2.1.20,3.2.1.2,3.2.1.41,3.2.1.54; 2.4.99.16; 2.4.1.18	GH13_3.hmm	0
bin.001.fastaviriomeCPB_datool_assembly_NODE_308_length_8328_cov_7.067932_5	bin.001.fastaviriomeCPB_datool_assembly	NODE_308_length_8328_cov_7.067932	5	6508	8328	1	C	K00700	1,4-alpha-glucan branching enzyme [EC:2.4.1.18]								Alpha amylase, catalytic domain [PF00128.27]; Carbohydrate-binding module 48 (Isoamylase N-terminal domain) [PF02922.21]; Glycosyl hydrolase family 70 [PF02324.19]	CBM48; GH13; GH13_10; GH13_11; GH13_14; GH13_3; GH13_8; GH13_9	CBM48 Modules of approx. 100 residues with glycogen-binding function, appended to GH13 modules. Also found in the beta subunit (glycogen-binding) of AMP-activated protein kinases (AMPK); GH13 alpha-amylase (EC 3.2.1.1); pullulanase (EC 3.2.1.41); cyclomaltodextrin glucanotransferase (EC 2.4.1.19); cyclomaltodextrinase (EC 3.2.1.54); trehalose-6-phosphate hydrolase (EC 3.2.1.93); oligo-alpha-gluco…	; 2.4.1.25,2.4.1.-,3.2.1.1,3.2.1.133,3.2.1.135,3.2.1.20,3.2.1.2,3.2.1.41,3.2.1.54; 3.2.1.1,3.2.1.141; 2.4.1.25,3.2.1.20,3.2.1.68; 3.2.1.1,3.2.1.20,3.2.1.41,3.2.1.68; 2.4.99.16; 2.4.1.18,3.2.1.1; 2.4.1.18	GH13_9.hmm	0
bin.001.fastaviriomeCPB_datool_assembly_NODE_323_length_8182_cov_9.166974_1	bin.001.fastaviriomeCPB_datool_assembly	NODE_323_length_8182_cov_9.166974	1	81	1550	-1	C	K01744	aspartate ammonia-lyase [EC:4.3.1.1]								Lyase [PF00206.23]; Fumarase C C-terminus [PF10415.12]					0
bin.001.fastaviriomeCPB_datool_assembly_NODE_323_length_8182_cov_9.166974_2	bin.001.fastaviriomeCPB_datool_assembly	NODE_323_length_8182_cov_9.166974	2	1708	2691	-1	C	K05275	pyridoxine 4-dehydrogenase [EC:1.1.1.65]								Aldo/keto reductase family [PF00248.24]					0
bin.001.fastaviriomeCPB_datool_assembly_NODE_323_length_8182_cov_9.166974_3	bin.001.fastaviriomeCPB_datool_assembly	NODE_323_length_8182_cov_9.166974	3	2688	3071	-1	C	K21745	MerR family transcriptional regulator, aldehyde-responsive regulator								MerR HTH family regulatory protein [PF13411.9]; MerR family regulatory protein [PF00376.26]; MerR, DNA binding [PF09278.14]					0
bin.001.fastaviriomeCPB_datool_assembly_NODE_323_length_8182_cov_9.166974_4	bin.001.fastaviriomeCPB_datool_assembly	NODE_323_length_8182_cov_9.166974	4	3129	4046	-1	C	K03651	3',5'-cyclic-AMP phosphodiesterase [EC:3.1.4.53]								Calcineurin-like phosphoesterase [PF00149.31]; Calcineurin-like phosphoesterase superfamily domain [PF12850.10]					0
bin.001.fastaviriomeCPB_datool_assembly_NODE_323_length_8182_cov_9.166974_5	bin.001.fastaviriomeCPB_datool_assembly	NODE_323_length_8182_cov_9.166974	5	4137	4469	-1	E															0
bin.001.fastaviriomeCPB_datool_assembly_NODE_323_length_8182_cov_9.166974_6	bin.001.fastaviriomeCPB_datool_assembly	NODE_323_length_8182_cov_9.166974	6	4466	5704	-1	C	K03306	inorganic phosphate transporter, PiT family								Phosphate transporter family [PF01384.23]					0
bin.001.fastaviriomeCPB_datool_assembly_NODE_323_length_8182_cov_9.166974_7	bin.001.fastaviriomeCPB_datool_assembly	NODE_323_length_8182_cov_9.166974	7	5885	8020	1	C	K01354	oligopeptidase B [EC:3.4.21.83]	MER0490939	S09A	MER0490939 - oligopeptidase B (Microbacterium laevaniformans) [S09.010]#S09A#{peptidase unit: 427-699}~source ZP_09922404~	True	0.925	532.0	6.558e-163	Prolyl oligopeptidase, N-terminal beta-propeller domain [PF02897.18]; Prolyl oligopeptidase family [PF00326.24]					0
bin.001.fastaviriomeCPB_datool_assembly_NODE_329_length_8096_cov_10.964059_1	bin.001.fastaviriomeCPB_datool_assembly	NODE_329_length_8096_cov_10.964059	1	29	937	1	D										N-terminal of TM subunit in PBP-dependent ABC transporters [PF16296.8]					0
bin.001.fastaviriomeCPB_datool_assembly_NODE_329_length_8096_cov_10.964059_2	bin.001.fastaviriomeCPB_datool_assembly	NODE_329_length_8096_cov_10.964059	2	934	2070	1	D										Binding-protein-dependent transport system inner membrane component [PF00528.25]					0
bin.001.fastaviriomeCPB_datool_assembly_NODE_329_length_8096_cov_10.964059_3	bin.001.fastaviriomeCPB_datool_assembly	NODE_329_length_8096_cov_10.964059	3	2072	3040	1	C	K15772	arabinogalactan oligomer / maltooligosaccharide transport system permease protein								Binding-protein-dependent transport system inner membrane component [PF00528.25]					0
bin.001.fastaviriomeCPB_datool_assembly_NODE_329_length_8096_cov_10.964059_4	bin.001.fastaviriomeCPB_datool_assembly	NODE_329_length_8096_cov_10.964059	4	3177	5138	1	D										Alpha amylase, catalytic domain [PF00128.27]; Domain of unknown function (DUF3459) [PF11941.11]	GH13; GH13_10; GH13_16; GH13_20; GH13_21; GH13_23; GH13_36; GH13_39; GH13_41	GH13 alpha-amylase (EC 3.2.1.1); pullulanase (EC 3.2.1.41); cyclomaltodextrin glucanotransferase (EC 2.4.1.19); cyclomaltodextrinase (EC 3.2.1.54); trehalose-6-phosphate hydrolase (EC 3.2.1.93); oligo-alpha-glucosidase (EC 3.2.1.10); maltogenic amylase (EC 3.2.1.133); neopullulanase (EC 3.2.1.135); alpha-glucosidase (EC 3.2.1.20); maltotetraose-forming alpha-amylase (EC 3.2.1.60); isoamylase (EC …	2.4.1.25,2.4.1.-,3.2.1.1,3.2.1.133,3.2.1.135,3.2.1.20,3.2.1.2,3.2.1.41,3.2.1.54; 3.2.1.1,3.2.1.141; 5.4.99.16; 3.2.1.1,3.2.1.133,3.2.1.135,3.2.1.41,3.2.1.54,3.2.1.-; 3.2.1.20; 2.4.1.-,3.2.1.10,3.2.1.20,3.2.1.28; 3.2.1.1,3.2.1.133,3.2.1.54,3.2.1.135; 3.2.1.1	GH13_21.hmm	0
bin.001.fastaviriomeCPB_datool_assembly_NODE_329_length_8096_cov_10.964059_5	bin.001.fastaviriomeCPB_datool_assembly	NODE_329_length_8096_cov_10.964059	5	5155	5970	-1	C	K07056	16S rRNA (cytidine1402-2'-O)-methyltransferase [EC:2.1.1.198]								Tetrapyrrole (Corrin/Porphyrin) Methylases [PF00590.23]					0
bin.001.fastaviriomeCPB_datool_assembly_NODE_329_length_8096_cov_10.964059_6	bin.001.fastaviriomeCPB_datool_assembly	NODE_329_length_8096_cov_10.964059	6	6044	7642	1	C	K00728	dolichyl-phosphate-mannose-protein mannosyltransferase [EC:2.4.1.109]								Dolichyl-phosphate-mannose-protein mannosyltransferase [PF02366.21]; C-terminal four TMM region of protein-O-mannosyltransferase [PF16192.8]; Dolichyl-phosphate-mannose-protein mannosyltransferase [PF13231.9]	GT39	GT39 Dol-P-Man: protein alpha-mannosyltransferase (EC 2.4.1.109)	2.4.1.109	GT39.hmm	0
bin.001.fastaviriomeCPB_datool_assembly_NODE_329_length_8096_cov_10.964059_7	bin.001.fastaviriomeCPB_datool_assembly	NODE_329_length_8096_cov_10.964059	7	7743	8096	1	D										Excreted virulence factor EspC, type VII ESX diderm [PF10824.11]					0
bin.001.fastaviriomeCPB_datool_assembly_NODE_345_length_7928_cov_14.481519_1	bin.001.fastaviriomeCPB_datool_assembly	NODE_345_length_7928_cov_14.481519	1	319	687	1	C	K02950	small subunit ribosomal protein S12								Ribosomal protein S12/S23 [PF00164.28]; Ribosomal protein S7p/S5e [PF00177.24]					0
bin.001.fastaviriomeCPB_datool_assembly_NODE_345_length_7928_cov_14.481519_2	bin.001.fastaviriomeCPB_datool_assembly	NODE_345_length_7928_cov_14.481519	2	693	1163	1	C	K02992	small subunit ribosomal protein S7								Ribosomal protein S7p/S5e [PF00177.24]					0
bin.001.fastaviriomeCPB_datool_assembly_NODE_345_length_7928_cov_14.481519_3	bin.001.fastaviriomeCPB_datool_assembly	NODE_345_length_7928_cov_14.481519	3	1261	3375	1	C	K02355	elongation factor G								Elongation factor Tu GTP binding domain [PF00009.30]; Elongation factor G, domain IV [PF03764.21]; Elongation Factor G, domain III [PF14492.9]; Elongation factor G C-terminus [PF00679.27]; Elongation factor Tu domain 2 [PF03144.28]					0
bin.001.fastaviriomeCPB_datool_assembly_NODE_345_length_7928_cov_14.481519_4	bin.001.fastaviriomeCPB_datool_assembly	NODE_345_length_7928_cov_14.481519	4	3542	4735	1	C	K02358	elongation factor Tu								Elongation factor Tu GTP binding domain [PF00009.30]; Elongation factor Tu C-terminal domain [PF03143.20]; Elongation factor Tu domain 2 [PF03144.28]					0
bin.001.fastaviriomeCPB_datool_assembly_NODE_345_length_7928_cov_14.481519_5	bin.001.fastaviriomeCPB_datool_assembly	NODE_345_length_7928_cov_14.481519	5	4970	7927	1	D										Prealbumin-like fold domain [PF19403.2]; Surface adhesin CshA non-repetitive domain 2 [PF18651.4]; Domain of unknown function (DUF5979) [PF19407.2]					0
bin.001.fastaviriomeCPB_datool_assembly_NODE_348_length_7902_cov_7.881993_1	bin.001.fastaviriomeCPB_datool_assembly	NODE_348_length_7902_cov_7.881993	1	91	894	-1	C	K20074	PPM family protein phosphatase [EC:3.1.3.16]								Protein phosphatase 2C [PF13672.9]; Protein phosphatase 2C [PF00481.24]; Stage II sporulation protein E (SpoIIE) [PF07228.15]					0
bin.001.fastaviriomeCPB_datool_assembly_NODE_348_length_7902_cov_7.881993_2	bin.001.fastaviriomeCPB_datool_assembly	NODE_348_length_7902_cov_7.881993	2	981	1787	-1	D										Family of unknown function (DUF5684) [PF18936.3]					0
bin.001.fastaviriomeCPB_datool_assembly_NODE_348_length_7902_cov_7.881993_3	bin.001.fastaviriomeCPB_datool_assembly	NODE_348_length_7902_cov_7.881993	3	1950	2423	1	D										Domain of unknown function (DUF4282) [PF14110.9]					0
bin.001.fastaviriomeCPB_datool_assembly_NODE_348_length_7902_cov_7.881993_4	bin.001.fastaviriomeCPB_datool_assembly	NODE_348_length_7902_cov_7.881993	4	2451	3200	-1	C	K09861	uncharacterized protein								Peroxide stress protein YaaA [PF03883.17]					0
bin.001.fastaviriomeCPB_datool_assembly_NODE_348_length_7902_cov_7.881993_5	bin.001.fastaviriomeCPB_datool_assembly	NODE_348_length_7902_cov_7.881993	5	3294	3554	-1	D										ATP synthase, Delta/Epsilon chain, beta-sandwich domain [PF02823.19]					0
bin.001.fastaviriomeCPB_datool_assembly_NODE_348_length_7902_cov_7.881993_6	bin.001.fastaviriomeCPB_datool_assembly	NODE_348_length_7902_cov_7.881993	6	3556	5010	-1	C	K02112	F-type H+/Na+-transporting ATPase subunit beta [EC:7.1.2.2 7.2.2.1]								ATP synthase alpha/beta family, nucleotide-binding domain [PF00006.28]; ATP synthase alpha/beta family, beta-barrel domain [PF02874.26]					0
bin.001.fastaviriomeCPB_datool_assembly_NODE_348_length_7902_cov_7.881993_7	bin.001.fastaviriomeCPB_datool_assembly	NODE_348_length_7902_cov_7.881993	7	5035	5949	-1	C	K02115	F-type H+-transporting ATPase subunit gamma								ATP synthase [PF00231.22]					0
bin.001.fastaviriomeCPB_datool_assembly_NODE_348_length_7902_cov_7.881993_8	bin.001.fastaviriomeCPB_datool_assembly	NODE_348_length_7902_cov_7.881993	8	5980	7620	-1	C	K02111	F-type H+/Na+-transporting ATPase subunit alpha [EC:7.1.2.2 7.2.2.1]								ATP synthase alpha/beta family, nucleotide-binding domain [PF00006.28]; ATP synthase alpha/beta chain, C terminal domain [PF00306.30]; ATP synthase alpha/beta family, beta-barrel domain [PF02874.26]; Photosystem I psaA/psaB protein [PF00223.22]					0
bin.001.fastaviriomeCPB_datool_assembly_NODE_348_length_7902_cov_7.881993_9	bin.001.fastaviriomeCPB_datool_assembly	NODE_348_length_7902_cov_7.881993	9	7636	7902	-1	D										ATP synthase delta (OSCP) subunit [PF00213.21]					0
bin.001.fastaviriomeCPB_datool_assembly_NODE_349_length_7894_cov_7.987754_1	bin.001.fastaviriomeCPB_datool_assembly	NODE_349_length_7894_cov_7.987754	1	1	879	-1	D										Radical SAM superfamily [PF04055.24]					0
bin.001.fastaviriomeCPB_datool_assembly_NODE_349_length_7894_cov_7.987754_2	bin.001.fastaviriomeCPB_datool_assembly	NODE_349_length_7894_cov_7.987754	2	879	1529	-1	D										Domain of unknown function (DUF1990) [PF09348.13]					0
bin.001.fastaviriomeCPB_datool_assembly_NODE_349_length_7894_cov_7.987754_3	bin.001.fastaviriomeCPB_datool_assembly	NODE_349_length_7894_cov_7.987754	3	1586	3430	-1	C	K03596	GTP-binding protein LepA								GTP-binding protein LepA C-terminus [PF06421.15]; Elongation factor Tu GTP binding domain [PF00009.30]; Elongation factor G C-terminus [PF00679.27]; Elongation Factor G, domain III [PF14492.9]					0
bin.001.fastaviriomeCPB_datool_assembly_NODE_349_length_7894_cov_7.987754_4	bin.001.fastaviriomeCPB_datool_assembly	NODE_349_length_7894_cov_7.987754	4	3643	7893	1	C	K07004	uncharacterized protein								5'-nucleotidase, C-terminal domain [PF02872.21]; Endonuclease/Exonuclease/phosphatase family [PF19580.2]; Lamin Tail Domain [PF00932.22]; Endonuclease/Exonuclease/phosphatase family [PF03372.26]					0
bin.001.fastaviriomeCPB_datool_assembly_NODE_354_length_7824_cov_16.247007_1	bin.001.fastaviriomeCPB_datool_assembly	NODE_354_length_7824_cov_16.247007	1	3	149	1	E															0
bin.001.fastaviriomeCPB_datool_assembly_NODE_354_length_7824_cov_16.247007_2	bin.001.fastaviriomeCPB_datool_assembly	NODE_354_length_7824_cov_16.247007	2	257	2209	-1	C	K12954	cation-transporting P-type ATPase G [EC:7.2.2.-]								haloacid dehalogenase-like hydrolase [PF00702.29]; E1-E2 ATPase [PF00122.23]; haloacid dehalogenase-like hydrolase [PF12710.10]					0
bin.001.fastaviriomeCPB_datool_assembly_NODE_354_length_7824_cov_16.247007_3	bin.001.fastaviriomeCPB_datool_assembly	NODE_354_length_7824_cov_16.247007	3	2167	2526	-1	C	K21885	ArsR family transcriptional regulator, cadmium/lead-responsive transcriptional repressor								Bacterial regulatory protein, arsR family [PF01022.23]; Helix-turn-helix domain [PF12840.10]					0
bin.001.fastaviriomeCPB_datool_assembly_NODE_354_length_7824_cov_16.247007_4	bin.001.fastaviriomeCPB_datool_assembly	NODE_354_length_7824_cov_16.247007	4	2553	3095	-1	D										Dihydrodipicolinate reductase, N-terminus [PF01113.23]					0
bin.001.fastaviriomeCPB_datool_assembly_NODE_354_length_7824_cov_16.247007_5	bin.001.fastaviriomeCPB_datool_assembly	NODE_354_length_7824_cov_16.247007	5	3135	3470	-1	D										Dihydrodipicolinate reductase, N-terminus [PF01113.23]					0
bin.001.fastaviriomeCPB_datool_assembly_NODE_354_length_7824_cov_16.247007_6	bin.001.fastaviriomeCPB_datool_assembly	NODE_354_length_7824_cov_16.247007	6	3510	5165	-1	C	K03688	ubiquinone biosynthesis protein								ABC1 atypical kinase-like domain [PF03109.19]					0
bin.001.fastaviriomeCPB_datool_assembly_NODE_354_length_7824_cov_16.247007_7	bin.001.fastaviriomeCPB_datool_assembly	NODE_354_length_7824_cov_16.247007	7	5165	5752	-1	D										AAA domain [PF13521.9]					0
bin.001.fastaviriomeCPB_datool_assembly_NODE_354_length_7824_cov_16.247007_8	bin.001.fastaviriomeCPB_datool_assembly	NODE_354_length_7824_cov_16.247007	8	5813	6097	1	C	K21600	CsoR family transcriptional regulator, copper-sensing transcriptional repressor								Metal-sensitive transcriptional repressor [PF02583.20]					0
bin.001.fastaviriomeCPB_datool_assembly_NODE_354_length_7824_cov_16.247007_9	bin.001.fastaviriomeCPB_datool_assembly	NODE_354_length_7824_cov_16.247007	9	6147	6497	1	C	K07213	copper chaperone								Heavy-metal-associated domain [PF00403.29]					0
bin.001.fastaviriomeCPB_datool_assembly_NODE_354_length_7824_cov_16.247007_10	bin.001.fastaviriomeCPB_datool_assembly	NODE_354_length_7824_cov_16.247007	10	6494	7822	1	D										E1-E2 ATPase [PF00122.23]; Heavy-metal-associated domain [PF00403.29]					0
bin.001.fastaviriomeCPB_datool_assembly_NODE_356_length_7823_cov_6.966658_1	bin.001.fastaviriomeCPB_datool_assembly	NODE_356_length_7823_cov_6.966658	1	1	864	1	E															0
bin.001.fastaviriomeCPB_datool_assembly_NODE_356_length_7823_cov_6.966658_2	bin.001.fastaviriomeCPB_datool_assembly	NODE_356_length_7823_cov_6.966658	2	933	1574	1	C	K07118	uncharacterized protein								NAD(P)H-binding [PF13460.9]; NmrA-like family [PF05368.16]; NAD dependent epimerase/dehydratase family [PF01370.24]					0
bin.001.fastaviriomeCPB_datool_assembly_NODE_356_length_7823_cov_6.966658_3	bin.001.fastaviriomeCPB_datool_assembly	NODE_356_length_7823_cov_6.966658	3	1595	1963	1	D										HxlR-like helix-turn-helix [PF01638.20]; Transcriptional regulator PadR-like family [PF03551.17]; Winged helix DNA-binding domain [PF13463.9]					0
bin.001.fastaviriomeCPB_datool_assembly_NODE_356_length_7823_cov_6.966658_4	bin.001.fastaviriomeCPB_datool_assembly	NODE_356_length_7823_cov_6.966658	4	2003	2212	-1	D										Heavy-metal-associated domain [PF00403.29]					0
bin.001.fastaviriomeCPB_datool_assembly_NODE_356_length_7823_cov_6.966658_5	bin.001.fastaviriomeCPB_datool_assembly	NODE_356_length_7823_cov_6.966658	5	2339	3007	-1	C	K05799	GntR family transcriptional regulator, transcriptional repressor for pyruvate dehydrogenase complex								Bacterial regulatory proteins, gntR family [PF00392.24]; FCD domain [PF07729.15]					0
bin.001.fastaviriomeCPB_datool_assembly_NODE_356_length_7823_cov_6.966658_6	bin.001.fastaviriomeCPB_datool_assembly	NODE_356_length_7823_cov_6.966658	6	3176	4912	1	C	K01649	2-isopropylmalate synthase [EC:2.3.3.13]								HMGL-like [PF00682.22]; LeuA allosteric (dimerisation) domain [PF08502.13]					0
bin.001.fastaviriomeCPB_datool_assembly_NODE_356_length_7823_cov_6.966658_7	bin.001.fastaviriomeCPB_datool_assembly	NODE_356_length_7823_cov_6.966658	7	4998	6707	-1	D										Sulfate permease family [PF00916.23]; STAS domain [PF01740.24]					0
bin.001.fastaviriomeCPB_datool_assembly_NODE_356_length_7823_cov_6.966658_8	bin.001.fastaviriomeCPB_datool_assembly	NODE_356_length_7823_cov_6.966658	8	7037	7822	-1	C	K01719	uroporphyrinogen-III synthase [EC:4.2.1.75]								Uroporphyrinogen-III synthase HemD [PF02602.18]; Transcriptional regulatory protein, C terminal [PF00486.31]					0
bin.001.fastaviriomeCPB_datool_assembly_NODE_357_length_7817_cov_6.804432_1	bin.001.fastaviriomeCPB_datool_assembly	NODE_357_length_7817_cov_6.804432	1	2	187	1	E															0
bin.001.fastaviriomeCPB_datool_assembly_NODE_357_length_7817_cov_6.804432_2	bin.001.fastaviriomeCPB_datool_assembly	NODE_357_length_7817_cov_6.804432	2	369	1808	1	C	K01703	3-isopropylmalate/(R)-2-methylmalate dehydratase large subunit [EC:4.2.1.33 4.2.1.35]								Aconitase family (aconitate hydratase) [PF00330.23]					0
bin.001.fastaviriomeCPB_datool_assembly_NODE_357_length_7817_cov_6.804432_3	bin.001.fastaviriomeCPB_datool_assembly	NODE_357_length_7817_cov_6.804432	3	1810	2406	1	C	K01704	3-isopropylmalate/(R)-2-methylmalate dehydratase small subunit [EC:4.2.1.33 4.2.1.35]								Aconitase C-terminal domain [PF00694.22]					0
bin.001.fastaviriomeCPB_datool_assembly_NODE_357_length_7817_cov_6.804432_4	bin.001.fastaviriomeCPB_datool_assembly	NODE_357_length_7817_cov_6.804432	4	2815	3993	1	C	K00790	UDP-N-acetylglucosamine 1-carboxyvinyltransferase [EC:2.5.1.7]								EPSP synthase (3-phosphoshikimate 1-carboxyvinyltransferase) [PF00275.23]					0
bin.001.fastaviriomeCPB_datool_assembly_NODE_357_length_7817_cov_6.804432_5	bin.001.fastaviriomeCPB_datool_assembly	NODE_357_length_7817_cov_6.804432	5	3993	4784	1	C	K00655	1-acyl-sn-glycerol-3-phosphate acyltransferase [EC:2.3.1.51]								Acyltransferase [PF01553.24]; Acyltransferase [PF19576.2]; Diacylglycerol acyltransferase [PF03982.16]					0
bin.001.fastaviriomeCPB_datool_assembly_NODE_357_length_7817_cov_6.804432_6	bin.001.fastaviriomeCPB_datool_assembly	NODE_357_length_7817_cov_6.804432	6	4807	5913	1	C	K00057	glycerol-3-phosphate dehydrogenase (NAD(P)+) [EC:1.1.1.94]								NAD-dependent glycerol-3-phosphate dehydrogenase N-terminus [PF01210.26]; NAD-dependent glycerol-3-phosphate dehydrogenase C-terminus [PF07479.17]; Bacterial GPD, NAD-dependent C-terminal [PF20618.1]					0
bin.001.fastaviriomeCPB_datool_assembly_NODE_357_length_7817_cov_6.804432_7	bin.001.fastaviriomeCPB_datool_assembly	NODE_357_length_7817_cov_6.804432	7	5966	6901	1	C	K01921	D-alanine-D-alanine ligase [EC:6.3.2.4]								D-ala D-ala ligase C-terminus [PF07478.16]; Carbamoyl-phosphate synthase L chain, ATP binding domain [PF02786.20]; D-ala D-ala ligase N-terminus [PF01820.24]; ATP-grasp domain [PF02655.17]; RimK-like ATP-grasp domain [PF08443.14]; ATP-grasp domain [PF02222.25]; ATP-grasp domain [PF13535.9]					0
bin.001.fastaviriomeCPB_datool_assembly_NODE_357_length_7817_cov_6.804432_8	bin.001.fastaviriomeCPB_datool_assembly	NODE_357_length_7817_cov_6.804432	8	6945	7421	-1	D										Protein of unknown function (DUF3515) [PF12028.11]					0
bin.001.fastaviriomeCPB_datool_assembly_NODE_357_length_7817_cov_6.804432_9	bin.001.fastaviriomeCPB_datool_assembly	NODE_357_length_7817_cov_6.804432	9	7444	7815	1	D										AIR synthase related protein, N-terminal domain [PF00586.27]					0
bin.001.fastaviriomeCPB_datool_assembly_NODE_368_length_7683_cov_8.435370_1	bin.001.fastaviriomeCPB_datool_assembly	NODE_368_length_7683_cov_8.435370	1	1	375	1	E															0
bin.001.fastaviriomeCPB_datool_assembly_NODE_368_length_7683_cov_8.435370_2	bin.001.fastaviriomeCPB_datool_assembly	NODE_368_length_7683_cov_8.435370	2	372	698	1	E															1
bin.001.fastaviriomeCPB_datool_assembly_NODE_368_length_7683_cov_8.435370_3	bin.001.fastaviriomeCPB_datool_assembly	NODE_368_length_7683_cov_8.435370	3	695	868	1	E															0
bin.001.fastaviriomeCPB_datool_assembly_NODE_368_length_7683_cov_8.435370_4	bin.001.fastaviriomeCPB_datool_assembly	NODE_368_length_7683_cov_8.435370	4	865	1074	1	E															0
bin.001.fastaviriomeCPB_datool_assembly_NODE_368_length_7683_cov_8.435370_5	bin.001.fastaviriomeCPB_datool_assembly	NODE_368_length_7683_cov_8.435370	5	1157	1597	1	E															0
bin.001.fastaviriomeCPB_datool_assembly_NODE_368_length_7683_cov_8.435370_6	bin.001.fastaviriomeCPB_datool_assembly	NODE_368_length_7683_cov_8.435370	6	1594	3048	-1	C	K07391	magnesium chelatase family protein	MER0247214	S16	MER0247214 - family S16 non-peptidase homologues (Microbacterium testaceum) [S16.UNW]#S16#{peptidase unit: 19-419}~source YP_004226113~	True	0.637	506.0	9.344e-158	Magnesium chelatase, subunit ChlI [PF01078.24]; Subunit ChlI of Mg-chelatase [PF13541.9]; Magnesium chelatase, subunit ChlI C-terminal [PF13335.9]; Lon protease (S16) C-terminal proteolytic domain [PF05362.16]; Sigma-54 interaction domain [PF00158.29]; MCM P-loop domain [PF00493.26]; AAA domain (dynein-related subfamily) [PF07728.17]; MoxR domain in the MoxR-vWA-beta-propeller ternary systems [PF…					0
bin.001.fastaviriomeCPB_datool_assembly_NODE_368_length_7683_cov_8.435370_7	bin.001.fastaviriomeCPB_datool_assembly	NODE_368_length_7683_cov_8.435370	7	3045	3434	-1	C	K07460	putative endonuclease								Uncharacterised protein family UPF0102 [PF02021.20]					0
bin.001.fastaviriomeCPB_datool_assembly_NODE_368_length_7683_cov_8.435370_8	bin.001.fastaviriomeCPB_datool_assembly	NODE_368_length_7683_cov_8.435370	8	3509	3832	-1	D										Protein of unknown function (DUF2469) [PF10611.12]					0
bin.001.fastaviriomeCPB_datool_assembly_NODE_368_length_7683_cov_8.435370_9	bin.001.fastaviriomeCPB_datool_assembly	NODE_368_length_7683_cov_8.435370	9	3856	4515	-1	C	K03470	ribonuclease HII [EC:3.1.26.4]								Ribonuclease HII [PF01351.21]					0
bin.001.fastaviriomeCPB_datool_assembly_NODE_368_length_7683_cov_8.435370_10	bin.001.fastaviriomeCPB_datool_assembly	NODE_368_length_7683_cov_8.435370	10	4512	5276	-1	C	K03100	signal peptidase I [EC:3.4.21.89]	MER1045588	S26A	MER1045588 - subfamily S26A unassigned peptidases (Microbacterium hominis) [S26.UPA]#S26A#{peptidase unit: 45-229}~source A0A0B4CP19~	False	0.869	332.0	8.312e-102	Signal peptidase, peptidase S26 [PF10502.12]					0
bin.001.fastaviriomeCPB_datool_assembly_NODE_368_length_7683_cov_8.435370_11	bin.001.fastaviriomeCPB_datool_assembly	NODE_368_length_7683_cov_8.435370	11	5452	5799	-1	C	K02884	large subunit ribosomal protein L19								Ribosomal protein L19 [PF01245.23]					0
bin.001.fastaviriomeCPB_datool_assembly_NODE_368_length_7683_cov_8.435370_12	bin.001.fastaviriomeCPB_datool_assembly	NODE_368_length_7683_cov_8.435370	12	5996	6487	-1	E															0
bin.001.fastaviriomeCPB_datool_assembly_NODE_368_length_7683_cov_8.435370_13	bin.001.fastaviriomeCPB_datool_assembly	NODE_368_length_7683_cov_8.435370	13	6540	7322	1	C	K01265	methionyl aminopeptidase [EC:3.4.11.18]	MER0395569	M24A	MER0395569 - subfamily M24A unassigned peptidases (Microbacterium laevaniformans) [M24.UPA]#M24A#{peptidase unit: 2-255}~source ZP_09923191~	True	0.923	493.0	2.188e-157	Metallopeptidase family M24 [PF00557.27]					0
bin.001.fastaviriomeCPB_datool_assembly_NODE_368_length_7683_cov_8.435370_14	bin.001.fastaviriomeCPB_datool_assembly	NODE_368_length_7683_cov_8.435370	14	7600	7683	-1	E															0
bin.001.fastaviriomeCPB_datool_assembly_NODE_36_length_22731_cov_11.827351_1	bin.001.fastaviriomeCPB_datool_assembly	NODE_36_length_22731_cov_11.827351	1	3	944	1	C	K02549	o-succinylbenzoate synthase [EC:4.2.1.113]								Enolase C-terminal domain-like [PF13378.9]					0
bin.001.fastaviriomeCPB_datool_assembly_NODE_36_length_22731_cov_11.827351_2	bin.001.fastaviriomeCPB_datool_assembly	NODE_36_length_22731_cov_11.827351	2	1141	3165	1	D										Surface adhesin CshA repetitive domain [PF19076.3]					0
bin.001.fastaviriomeCPB_datool_assembly_NODE_36_length_22731_cov_11.827351_3	bin.001.fastaviriomeCPB_datool_assembly	NODE_36_length_22731_cov_11.827351	3	3296	4576	1	D										Surface adhesin CshA repetitive domain [PF19076.3]					0
bin.001.fastaviriomeCPB_datool_assembly_NODE_36_length_22731_cov_11.827351_4	bin.001.fastaviriomeCPB_datool_assembly	NODE_36_length_22731_cov_11.827351	4	4856	7264	1	D										Bacterial regulatory proteins, luxR family [PF00196.22]					0
bin.001.fastaviriomeCPB_datool_assembly_NODE_36_length_22731_cov_11.827351_5	bin.001.fastaviriomeCPB_datool_assembly	NODE_36_length_22731_cov_11.827351	5	7612	10668	1	D										F5/8 type C domain [PF00754.28]	CBM32	CBM32 Binding to galactose and lactose has been demonstrated for the module of Micromonospora viridifaciens sialidase (PMID: 16239725). Binding to polygalacturonic acid has been shown for a Yersinia member (PMID: 17292916). Binding to LacNAc (beta-D-galactosyl-1,4-beta-D-N-acetylglucosamine) has been shown for an N-acetylglucosaminidase from Clostridium perfingens (PMID: 16990278).	1.1.3.9,3.2.1.108,3.2.1.113,3.2.1.132,3.2.1.140,3.2.1.18,3.2.1.217,3.2.1.23,3.2.1.35,3.2.1.39,3.2.1.4,3.2.1.50,3.2.1.52,3.2.1.55,3.2.1.58,3.2.1.59,3.2.1.78,3.2.1.96,3.2.1.97,3.2.1.-,4.2.2.11,4.2.2.3,4.2.2.-,3.2.1.6,3.2.1.169,3.2.1.73	CBM32.hmm	0
bin.001.fastaviriomeCPB_datool_assembly_NODE_36_length_22731_cov_11.827351_6	bin.001.fastaviriomeCPB_datool_assembly	NODE_36_length_22731_cov_11.827351	6	11107	14658	-1	D										Bacterial alpha-L-rhamnosidase 6 hairpin glycosidase domain [PF17389.5]					0
bin.001.fastaviriomeCPB_datool_assembly_NODE_36_length_22731_cov_11.827351_7	bin.001.fastaviriomeCPB_datool_assembly	NODE_36_length_22731_cov_11.827351	7	14836	15858	1	C	K02529	LacI family transcriptional regulator								Periplasmic binding proteins and sugar binding domain of LacI family [PF00532.24]; Periplasmic binding protein-like domain [PF13377.9]; Bacterial regulatory proteins, lacI family [PF00356.24]					0
bin.001.fastaviriomeCPB_datool_assembly_NODE_36_length_22731_cov_11.827351_8	bin.001.fastaviriomeCPB_datool_assembly	NODE_36_length_22731_cov_11.827351	8	15980	17311	1	C	K10117	raffinose/stachyose/melibiose transport system substrate-binding protein								Bacterial extracellular solute-binding protein [PF01547.28]; Bacterial extracellular solute-binding protein [PF13416.9]					0
bin.001.fastaviriomeCPB_datool_assembly_NODE_36_length_22731_cov_11.827351_9	bin.001.fastaviriomeCPB_datool_assembly	NODE_36_length_22731_cov_11.827351	9	17381	18292	1	D										Binding-protein-dependent transport system inner membrane component [PF00528.25]					0
bin.001.fastaviriomeCPB_datool_assembly_NODE_36_length_22731_cov_11.827351_10	bin.001.fastaviriomeCPB_datool_assembly	NODE_36_length_22731_cov_11.827351	10	18289	19173	1	D										Binding-protein-dependent transport system inner membrane component [PF00528.25]					0
bin.001.fastaviriomeCPB_datool_assembly_NODE_36_length_22731_cov_11.827351_11	bin.001.fastaviriomeCPB_datool_assembly	NODE_36_length_22731_cov_11.827351	11	19229	20302	1	D										beta-1,4-mannooligosaccharide phosphorylase [PF04041.16]	GH130	GH130 beta-1,4-mannosylglucose phosphorylase (EC 2.4.1.281); beta-1,4-mannooligosaccharide phosphorylase (EC 2.4.1.319); beta-1,4-mannosyl-N-acetyl-glucosamine phosphorylase (EC 2.4.1.320); beta-1,2-mannobiose phosphorylase (EC 2.4.1.339); beta-1,2-oligomannan phosphorylase (EC 2.4.1.340); beta-1,2-mannosidase (EC 3.2.1.-); beta-1,3-oligomannan phosphorylase (EC 2.4.1.-)	2.4.1.281,2.4.1.319,2.4.1.320,2.4.1.339,2.4.1.340,2.4.1.-,3.2.1.197	GH130.hmm	0
bin.001.fastaviriomeCPB_datool_assembly_NODE_36_length_22731_cov_11.827351_12	bin.001.fastaviriomeCPB_datool_assembly	NODE_36_length_22731_cov_11.827351	12	20299	21090	1	C	K17497	phosphomannomutase [EC:5.4.2.8]								Eukaryotic phosphomannomutase [PF03332.16]; haloacid dehalogenase-like hydrolase [PF08282.15]					0
bin.001.fastaviriomeCPB_datool_assembly_NODE_36_length_22731_cov_11.827351_13	bin.001.fastaviriomeCPB_datool_assembly	NODE_36_length_22731_cov_11.827351	13	21136	22578	-1	C	K07192	flotillin	MER0796856	I87	MER0796856 - family I87 unassigned peptidase inhibitors (Catenulispora acidiphila) [I87.UPW]#I87#{inhibitor unit: 15-247}~source C7Q293~	False	0.355	115.0	3.4530000000000003e-25	SPFH domain / Band 7 family [PF01145.28]; Flotillin [PF15975.8]					0
bin.001.fastaviriomeCPB_datool_assembly_NODE_370_length_7676_cov_7.649127_1	bin.001.fastaviriomeCPB_datool_assembly	NODE_370_length_7676_cov_7.649127	1	1	882	-1	D										ABC transporter [PF00005.30]; ABC transporter [PF12848.10]; RecF/RecN/SMC N terminal domain [PF02463.22]					0
bin.001.fastaviriomeCPB_datool_assembly_NODE_370_length_7676_cov_7.649127_2	bin.001.fastaviriomeCPB_datool_assembly	NODE_370_length_7676_cov_7.649127	2	939	1262	-1	E															0
bin.001.fastaviriomeCPB_datool_assembly_NODE_370_length_7676_cov_7.649127_3	bin.001.fastaviriomeCPB_datool_assembly	NODE_370_length_7676_cov_7.649127	3	1539	2102	-1	C	K03111	single-strand DNA-binding protein								Single-strand binding protein family [PF00436.28]					0
bin.001.fastaviriomeCPB_datool_assembly_NODE_370_length_7676_cov_7.649127_4	bin.001.fastaviriomeCPB_datool_assembly	NODE_370_length_7676_cov_7.649127	4	2237	2362	1	E															0
bin.001.fastaviriomeCPB_datool_assembly_NODE_370_length_7676_cov_7.649127_5	bin.001.fastaviriomeCPB_datool_assembly	NODE_370_length_7676_cov_7.649127	5	2359	2610	1	E															0
bin.001.fastaviriomeCPB_datool_assembly_NODE_370_length_7676_cov_7.649127_6	bin.001.fastaviriomeCPB_datool_assembly	NODE_370_length_7676_cov_7.649127	6	2713	4131	-1	D										Aminotransferase class I and II [PF00155.24]; Bacterial regulatory proteins, gntR family [PF00392.24]					0
bin.001.fastaviriomeCPB_datool_assembly_NODE_370_length_7676_cov_7.649127_7	bin.001.fastaviriomeCPB_datool_assembly	NODE_370_length_7676_cov_7.649127	7	4194	4829	1	C	K07149	uncharacterized protein								Family of unknown function (DUF6198) [PF19700.2]; Uncharacterised 5xTM membrane BCR, YitT family COG1284 [PF02588.18]					0
bin.001.fastaviriomeCPB_datool_assembly_NODE_370_length_7676_cov_7.649127_8	bin.001.fastaviriomeCPB_datool_assembly	NODE_370_length_7676_cov_7.649127	8	4835	5044	-1	E															0
bin.001.fastaviriomeCPB_datool_assembly_NODE_370_length_7676_cov_7.649127_9	bin.001.fastaviriomeCPB_datool_assembly	NODE_370_length_7676_cov_7.649127	9	5285	5908	1	C	K13288	oligoribonuclease [EC:3.1.-.-]								Exonuclease [PF00929.27]					0
bin.001.fastaviriomeCPB_datool_assembly_NODE_370_length_7676_cov_7.649127_10	bin.001.fastaviriomeCPB_datool_assembly	NODE_370_length_7676_cov_7.649127	10	6044	6394	1	D										Zincin-like metallopeptidase [PF06262.14]					0
bin.001.fastaviriomeCPB_datool_assembly_NODE_370_length_7676_cov_7.649127_11	bin.001.fastaviriomeCPB_datool_assembly	NODE_370_length_7676_cov_7.649127	11	6385	6690	1	C	K06891	ATP-dependent Clp protease adaptor protein ClpS								ATP-dependent Clp protease adaptor protein ClpS [PF02617.20]					0
bin.001.fastaviriomeCPB_datool_assembly_NODE_370_length_7676_cov_7.649127_12	bin.001.fastaviriomeCPB_datool_assembly	NODE_370_length_7676_cov_7.649127	12	6687	7181	1	D										Domain of unknown function (DUF2017) [PF09438.13]					0
bin.001.fastaviriomeCPB_datool_assembly_NODE_370_length_7676_cov_7.649127_13	bin.001.fastaviriomeCPB_datool_assembly	NODE_370_length_7676_cov_7.649127	13	7206	7676	-1	D										Phosphoribulokinase / Uridine kinase family [PF00485.21]; AAA domain [PF13238.9]					0
bin.001.fastaviriomeCPB_datool_assembly_NODE_374_length_7645_cov_6.717787_1	bin.001.fastaviriomeCPB_datool_assembly	NODE_374_length_7645_cov_6.717787	1	2	451	1	D										Methylenetetrahydrofolate reductase [PF02219.20]					0
bin.001.fastaviriomeCPB_datool_assembly_NODE_374_length_7645_cov_6.717787_2	bin.001.fastaviriomeCPB_datool_assembly	NODE_374_length_7645_cov_6.717787	2	448	1794	1	D			MER0067642	M38	MER0067642 - family M38 non-peptidase homologues (Rubrobacter xylanophilus) [M38.UNW]#M38#{peptidase unit: 47-385}~source YP_645562~	False	0.316	165.0	1.6119999999999998e-41	Amidohydrolase family [PF01979.23]; Amidohydrolase family [PF07969.14]					0
bin.001.fastaviriomeCPB_datool_assembly_NODE_374_length_7645_cov_6.717787_3	bin.001.fastaviriomeCPB_datool_assembly	NODE_374_length_7645_cov_6.717787	3	1937	3001	-1	C	K22733	magnesium transporter								Magnesium transporter NIPA [PF05653.17]					0
bin.001.fastaviriomeCPB_datool_assembly_NODE_374_length_7645_cov_6.717787_4	bin.001.fastaviriomeCPB_datool_assembly	NODE_374_length_7645_cov_6.717787	4	3068	3610	1	C	K01462	peptide deformylase [EC:3.5.1.88]								Polypeptide deformylase [PF01327.24]					0
bin.001.fastaviriomeCPB_datool_assembly_NODE_374_length_7645_cov_6.717787_5	bin.001.fastaviriomeCPB_datool_assembly	NODE_374_length_7645_cov_6.717787	5	3856	4620	-1	D										ABC transporter [PF00005.30]					0
bin.001.fastaviriomeCPB_datool_assembly_NODE_374_length_7645_cov_6.717787_6	bin.001.fastaviriomeCPB_datool_assembly	NODE_374_length_7645_cov_6.717787	6	4689	6584	-1	C	K02316	DNA primase [EC:2.7.7.101]								DNA primase catalytic core, N-terminal domain [PF08275.14]; CHC2 zinc finger [PF01807.23]; Toprim domain [PF13662.9]; Toprim-like [PF13155.9]; DnaB-helicase binding domain of primase [PF10410.12]					0
bin.001.fastaviriomeCPB_datool_assembly_NODE_374_length_7645_cov_6.717787_7	bin.001.fastaviriomeCPB_datool_assembly	NODE_374_length_7645_cov_6.717787	7	6584	7645	-1	C	K01129	dGTPase [EC:3.1.5.1]								Phosphohydrolase-associated domain [PF13286.9]					0
bin.001.fastaviriomeCPB_datool_assembly_NODE_377_length_7633_cov_10.671681_1	bin.001.fastaviriomeCPB_datool_assembly	NODE_377_length_7633_cov_10.671681	1	1	498	1	E															0
bin.001.fastaviriomeCPB_datool_assembly_NODE_377_length_7633_cov_10.671681_2	bin.001.fastaviriomeCPB_datool_assembly	NODE_377_length_7633_cov_10.671681	2	696	2165	1	E															0
bin.001.fastaviriomeCPB_datool_assembly_NODE_377_length_7633_cov_10.671681_3	bin.001.fastaviriomeCPB_datool_assembly	NODE_377_length_7633_cov_10.671681	3	2165	3223	1	C	K13891	glutathione transport system permease protein								Binding-protein-dependent transport system inner membrane component [PF00528.25]					0
bin.001.fastaviriomeCPB_datool_assembly_NODE_377_length_7633_cov_10.671681_4	bin.001.fastaviriomeCPB_datool_assembly	NODE_377_length_7633_cov_10.671681	4	3236	3586	-1	E															0
bin.001.fastaviriomeCPB_datool_assembly_NODE_377_length_7633_cov_10.671681_5	bin.001.fastaviriomeCPB_datool_assembly	NODE_377_length_7633_cov_10.671681	5	4190	5932	1	C	K02031	peptide/nickel transport system ATP-binding protein								ABC transporter [PF00005.30]; Oligopeptide/dipeptide transporter, C-terminal region [PF08352.15]; RecF/RecN/SMC N terminal domain [PF02463.22]					0
bin.001.fastaviriomeCPB_datool_assembly_NODE_377_length_7633_cov_10.671681_6	bin.001.fastaviriomeCPB_datool_assembly	NODE_377_length_7633_cov_10.671681	6	6009	7631	1	C	K06207	GTP-binding protein								Elongation factor Tu GTP binding domain [PF00009.30]; Elongation factor G C-terminus [PF00679.27]; Elongation factor Tu domain 2 [PF03144.28]					0
bin.001.fastaviriomeCPB_datool_assembly_NODE_381_length_7610_cov_26.796823_1	bin.001.fastaviriomeCPB_datool_assembly	NODE_381_length_7610_cov_26.796823	1	2	409	-1	D										Low molecular weight phosphotyrosine protein phosphatase [PF01451.24]					0
bin.001.fastaviriomeCPB_datool_assembly_NODE_381_length_7610_cov_26.796823_2	bin.001.fastaviriomeCPB_datool_assembly	NODE_381_length_7610_cov_26.796823	2	600	1241	1	C	K07052	CAAX protease family protein	MER0937606	M79	MER0937606 - family M79 unassigned peptidases (Microbacterium sp. C448) [M79.UPW]#M79#{peptidase unit: 178-271}~source W0ZEJ4~	False	0.502	91.0	3.828e-19	Type II CAAX prenyl endopeptidase Rce1-like [PF02517.19]					0
bin.001.fastaviriomeCPB_datool_assembly_NODE_381_length_7610_cov_26.796823_3	bin.001.fastaviriomeCPB_datool_assembly	NODE_381_length_7610_cov_26.796823	3	1485	3083	1	C	K16566	exopolysaccharide production protein ExoY								Bacterial sugar transferase [PF02397.19]; CoA-binding domain [PF13727.9]					0
bin.001.fastaviriomeCPB_datool_assembly_NODE_381_length_7610_cov_26.796823_4	bin.001.fastaviriomeCPB_datool_assembly	NODE_381_length_7610_cov_26.796823	4	3080	4003	1	D										Capsular polysaccharide synthesis protein [PF05704.15]					0
bin.001.fastaviriomeCPB_datool_assembly_NODE_381_length_7610_cov_26.796823_5	bin.001.fastaviriomeCPB_datool_assembly	NODE_381_length_7610_cov_26.796823	5	4000	5013	1	D										Oligosaccharide biosynthesis protein Alg14 like [PF08660.14]; Glycosyltransferase family 28 C-terminal domain [PF04101.19]					0
bin.001.fastaviriomeCPB_datool_assembly_NODE_381_length_7610_cov_26.796823_6	bin.001.fastaviriomeCPB_datool_assembly	NODE_381_length_7610_cov_26.796823	6	5088	6371	1	E															0
bin.001.fastaviriomeCPB_datool_assembly_NODE_381_length_7610_cov_26.796823_7	bin.001.fastaviriomeCPB_datool_assembly	NODE_381_length_7610_cov_26.796823	7	6374	7258	1	C	K16870	N-acetylglucosaminyl-diphospho-decaprenol L-rhamnosyltransferase [EC:2.4.1.289]													0
bin.001.fastaviriomeCPB_datool_assembly_NODE_381_length_7610_cov_26.796823_8	bin.001.fastaviriomeCPB_datool_assembly	NODE_381_length_7610_cov_26.796823	8	7345	7608	1	D										Transposase [PF01527.23]					0
bin.001.fastaviriomeCPB_datool_assembly_NODE_382_length_7581_cov_8.924794_1	bin.001.fastaviriomeCPB_datool_assembly	NODE_382_length_7581_cov_8.924794	1	2	292	1	E															0
bin.001.fastaviriomeCPB_datool_assembly_NODE_382_length_7581_cov_8.924794_2	bin.001.fastaviriomeCPB_datool_assembly	NODE_382_length_7581_cov_8.924794	2	383	1783	-1	C	K00382	dihydrolipoamide dehydrogenase [EC:1.8.1.4]								Pyridine nucleotide-disulphide oxidoreductase [PF07992.17]; Pyridine nucleotide-disulphide oxidoreductase, dimerisation domain [PF02852.25]; Pyridine nucleotide-disulphide oxidoreductase [PF00070.30]; FAD dependent oxidoreductase [PF12831.10]					0
bin.001.fastaviriomeCPB_datool_assembly_NODE_382_length_7581_cov_8.924794_3	bin.001.fastaviriomeCPB_datool_assembly	NODE_382_length_7581_cov_8.924794	3	1794	2375	-1	C	K07156	copper resistance protein C								CopC domain [PF04234.15]					0
bin.001.fastaviriomeCPB_datool_assembly_NODE_382_length_7581_cov_8.924794_4	bin.001.fastaviriomeCPB_datool_assembly	NODE_382_length_7581_cov_8.924794	4	2576	2989	1	E															0
bin.001.fastaviriomeCPB_datool_assembly_NODE_382_length_7581_cov_8.924794_5	bin.001.fastaviriomeCPB_datool_assembly	NODE_382_length_7581_cov_8.924794	5	3057	3401	-1	E															0
bin.001.fastaviriomeCPB_datool_assembly_NODE_382_length_7581_cov_8.924794_6	bin.001.fastaviriomeCPB_datool_assembly	NODE_382_length_7581_cov_8.924794	6	3622	4119	1	D										Inner membrane component of T3SS, cytoplasmic domain [PF16697.8]; FHA domain [PF00498.29]					0
bin.001.fastaviriomeCPB_datool_assembly_NODE_382_length_7581_cov_8.924794_7	bin.001.fastaviriomeCPB_datool_assembly	NODE_382_length_7581_cov_8.924794	7	4116	4796	1	D										MerR HTH family regulatory protein [PF13411.9]; MerR family regulatory protein [PF00376.26]					0
bin.001.fastaviriomeCPB_datool_assembly_NODE_382_length_7581_cov_8.924794_8	bin.001.fastaviriomeCPB_datool_assembly	NODE_382_length_7581_cov_8.924794	8	4897	5442	1	D										MerR HTH family regulatory protein [PF13411.9]					0
bin.001.fastaviriomeCPB_datool_assembly_NODE_382_length_7581_cov_8.924794_9	bin.001.fastaviriomeCPB_datool_assembly	NODE_382_length_7581_cov_8.924794	9	5502	6308	-1	C	K03496	chromosome partitioning protein								AAA domain [PF13614.9]; VirC1 protein [PF07015.14]; NUBPL iron-transfer P-loop NTPase [PF10609.12]; Cellulose biosynthesis protein BcsQ [PF06564.15]; ATPase MipZ [PF09140.14]; CobQ/CobB/MinD/ParA nucleotide binding domain [PF01656.26]; Anion-transporting ATPase [PF02374.18]					0
bin.001.fastaviriomeCPB_datool_assembly_NODE_382_length_7581_cov_8.924794_10	bin.001.fastaviriomeCPB_datool_assembly	NODE_382_length_7581_cov_8.924794	10	6402	7580	1	D										Carbamoyl-phosphate synthase L chain, ATP binding domain [PF02786.20]; Biotin carboxylase, N-terminal domain [PF00289.25]; Biotin carboxylase C-terminal domain [PF02785.22]; D-ala D-ala ligase C-terminus [PF07478.16]; ATP-grasp domain [PF02655.17]; RimK-like ATP-grasp domain [PF08443.14]; ATP-grasp domain [PF13535.9]					0
bin.001.fastaviriomeCPB_datool_assembly_NODE_384_length_7565_cov_9.658722_1	bin.001.fastaviriomeCPB_datool_assembly	NODE_384_length_7565_cov_9.658722	1	37	1056	1	C	K00981	phosphatidate cytidylyltransferase [EC:2.7.7.41]								Cytidylyltransferase family [PF01148.23]; CDP-archaeol synthase [PF01864.20]					0
bin.001.fastaviriomeCPB_datool_assembly_NODE_384_length_7565_cov_9.658722_2	bin.001.fastaviriomeCPB_datool_assembly	NODE_384_length_7565_cov_9.658722	2	1053	1619	1	E															0
bin.001.fastaviriomeCPB_datool_assembly_NODE_384_length_7565_cov_9.658722_3	bin.001.fastaviriomeCPB_datool_assembly	NODE_384_length_7565_cov_9.658722	3	1673	2380	1	E															0
bin.001.fastaviriomeCPB_datool_assembly_NODE_384_length_7565_cov_9.658722_4	bin.001.fastaviriomeCPB_datool_assembly	NODE_384_length_7565_cov_9.658722	4	2668	3378	1	C	K07018	uncharacterized protein	MER0121187	S09X	MER0121187 - family S9 unassigned peptidases (Clavibacter michiganensis) [S09.UPW]#S09X#{peptidase unit: 49-215}~source YP_001222133~	False	0.82	284.0	1.82e-85	Alpha/beta hydrolase domain [PF20408.1]; alpha/beta hydrolase fold [PF00561.23]; Serine aminopeptidase, S33 [PF12146.11]					0
bin.001.fastaviriomeCPB_datool_assembly_NODE_384_length_7565_cov_9.658722_5	bin.001.fastaviriomeCPB_datool_assembly	NODE_384_length_7565_cov_9.658722	5	3409	4488	-1	C	K20469	putative heme transporter								AI-2E family transporter [PF01594.19]					0
bin.001.fastaviriomeCPB_datool_assembly_NODE_384_length_7565_cov_9.658722_6	bin.001.fastaviriomeCPB_datool_assembly	NODE_384_length_7565_cov_9.658722	6	4663	6447	1	E															0
bin.001.fastaviriomeCPB_datool_assembly_NODE_384_length_7565_cov_9.658722_7	bin.001.fastaviriomeCPB_datool_assembly	NODE_384_length_7565_cov_9.658722	7	6447	7397	1	C	K05838	putative thioredoxin								Tetratricopeptide repeat [PF14561.9]; Thioredoxin [PF00085.23]; Thioredoxin-like [PF13899.9]; Thioredoxin [PF14595.9]					0
bin.001.fastaviriomeCPB_datool_assembly_NODE_387_length_7516_cov_8.675647_1	bin.001.fastaviriomeCPB_datool_assembly	NODE_387_length_7516_cov_8.675647	1	2	2122	-1	D										AMP-binding enzyme [PF00501.31]; Phosphopantetheine attachment site [PF00550.28]					0
bin.001.fastaviriomeCPB_datool_assembly_NODE_387_length_7516_cov_8.675647_2	bin.001.fastaviriomeCPB_datool_assembly	NODE_387_length_7516_cov_8.675647	2	2130	2753	-1	E															0
bin.001.fastaviriomeCPB_datool_assembly_NODE_387_length_7516_cov_8.675647_3	bin.001.fastaviriomeCPB_datool_assembly	NODE_387_length_7516_cov_8.675647	3	2955	4076	1	C	K02040	phosphate transport system substrate-binding protein								PBP superfamily domain [PF12849.10]					0
bin.001.fastaviriomeCPB_datool_assembly_NODE_387_length_7516_cov_8.675647_4	bin.001.fastaviriomeCPB_datool_assembly	NODE_387_length_7516_cov_8.675647	4	4253	5254	1	C	K02037	phosphate transport system permease protein								Binding-protein-dependent transport system inner membrane component [PF00528.25]					0
bin.001.fastaviriomeCPB_datool_assembly_NODE_387_length_7516_cov_8.675647_5	bin.001.fastaviriomeCPB_datool_assembly	NODE_387_length_7516_cov_8.675647	5	5251	6348	1	C	K02038	phosphate transport system permease protein								Binding-protein-dependent transport system inner membrane component [PF00528.25]					0
bin.001.fastaviriomeCPB_datool_assembly_NODE_387_length_7516_cov_8.675647_6	bin.001.fastaviriomeCPB_datool_assembly	NODE_387_length_7516_cov_8.675647	6	6365	7144	1	C	K02036	phosphate transport system ATP-binding protein [EC:7.3.2.1]								ABC transporter [PF00005.30]					0
bin.001.fastaviriomeCPB_datool_assembly_NODE_387_length_7516_cov_8.675647_7	bin.001.fastaviriomeCPB_datool_assembly	NODE_387_length_7516_cov_8.675647	7	7197	7514	-1	D										Amino-transferase class IV [PF01063.22]					0
bin.001.fastaviriomeCPB_datool_assembly_NODE_389_length_7485_cov_7.893943_1	bin.001.fastaviriomeCPB_datool_assembly	NODE_389_length_7485_cov_7.893943	1	2	274	1	D										Competence-damaged protein [PF02464.20]					0
bin.001.fastaviriomeCPB_datool_assembly_NODE_389_length_7485_cov_7.893943_2	bin.001.fastaviriomeCPB_datool_assembly	NODE_389_length_7485_cov_7.893943	2	436	753	1	D										Helix-turn-helix domain [PF12844.10]; Helix-turn-helix domain [PF13560.9]; Helix-turn-helix [PF01381.25]					0
bin.001.fastaviriomeCPB_datool_assembly_NODE_389_length_7485_cov_7.893943_3	bin.001.fastaviriomeCPB_datool_assembly	NODE_389_length_7485_cov_7.893943	3	755	976	1	D										Protein of unknown function (DUF3046) [PF11248.11]					0
bin.001.fastaviriomeCPB_datool_assembly_NODE_389_length_7485_cov_7.893943_4	bin.001.fastaviriomeCPB_datool_assembly	NODE_389_length_7485_cov_7.893943	4	1226	2278	1	C	K03553	recombination protein RecA								recA bacterial DNA recombination protein [PF00154.24]; Rad51 [PF08423.14]; KaiC [PF06745.16]; AAA domain [PF13481.9]					0
bin.001.fastaviriomeCPB_datool_assembly_NODE_389_length_7485_cov_7.893943_5	bin.001.fastaviriomeCPB_datool_assembly	NODE_389_length_7485_cov_7.893943	5	2278	3021	1	C	K03565	regulatory protein								RecX family [PF02631.19]					0
bin.001.fastaviriomeCPB_datool_assembly_NODE_389_length_7485_cov_7.893943_6	bin.001.fastaviriomeCPB_datool_assembly	NODE_389_length_7485_cov_7.893943	6	3383	4162	-1	C	K02013	iron complex transport system ATP-binding protein [EC:7.2.2.-]								ABC transporter [PF00005.30]					0
bin.001.fastaviriomeCPB_datool_assembly_NODE_389_length_7485_cov_7.893943_7	bin.001.fastaviriomeCPB_datool_assembly	NODE_389_length_7485_cov_7.893943	7	4159	5205	-1	C	K02015	iron complex transport system permease protein								FecCD transport family [PF01032.21]					0
bin.001.fastaviriomeCPB_datool_assembly_NODE_389_length_7485_cov_7.893943_8	bin.001.fastaviriomeCPB_datool_assembly	NODE_389_length_7485_cov_7.893943	8	5202	6266	-1	C	K02016	iron complex transport system substrate-binding protein								Periplasmic binding protein [PF01497.21]					0
bin.001.fastaviriomeCPB_datool_assembly_NODE_389_length_7485_cov_7.893943_9	bin.001.fastaviriomeCPB_datool_assembly	NODE_389_length_7485_cov_7.893943	9	6684	7484	-1	D										Dyp-type peroxidase family [PF04261.15]					0
bin.001.fastaviriomeCPB_datool_assembly_NODE_390_length_7478_cov_7.894113_1	bin.001.fastaviriomeCPB_datool_assembly	NODE_390_length_7478_cov_7.894113	1	3	1058	1	D										Beta-ketoacyl synthase, N-terminal domain [PF00109.29]; Beta-ketoacyl synthase, C-terminal domain [PF02801.25]					0
bin.001.fastaviriomeCPB_datool_assembly_NODE_390_length_7478_cov_7.894113_2	bin.001.fastaviriomeCPB_datool_assembly	NODE_390_length_7478_cov_7.894113	2	1226	1729	-1	D										Protein of unknown function (DUF3145) [PF11343.11]					0
bin.001.fastaviriomeCPB_datool_assembly_NODE_390_length_7478_cov_7.894113_3	bin.001.fastaviriomeCPB_datool_assembly	NODE_390_length_7478_cov_7.894113	3	1872	2834	-1	D										Oxidoreductase FAD-binding domain [PF00970.27]; 2Fe-2S iron-sulfur cluster binding domain [PF00111.30]					0
bin.001.fastaviriomeCPB_datool_assembly_NODE_390_length_7478_cov_7.894113_4	bin.001.fastaviriomeCPB_datool_assembly	NODE_390_length_7478_cov_7.894113	4	2831	3400	-1	D										Mannose-6-phosphate isomerase [PF01050.21]; Helix-turn-helix domain [PF12844.10]; EutQ-like cupin domain [PF05899.15]; Helix-turn-helix domain [PF13560.9]; Helix-turn-helix [PF01381.25]; AraC-like ligand binding domain [PF02311.22]					0
bin.001.fastaviriomeCPB_datool_assembly_NODE_390_length_7478_cov_7.894113_5	bin.001.fastaviriomeCPB_datool_assembly	NODE_390_length_7478_cov_7.894113	5	3621	4865	1	C	K01485	cytosine/creatinine deaminase [EC:3.5.4.1 3.5.4.21]	MER0018928	M38	MER0018928 - family M38 non-peptidase homologues (Sanguibacter keddieii) [M38.UNW]#M38#{peptidase unit: 69-391}~source GEBA2500165352~	False	0.478	274.0	7.066000000000001e-79	Amidohydrolase family [PF01979.23]; Amidohydrolase family [PF07969.14]					0
bin.001.fastaviriomeCPB_datool_assembly_NODE_390_length_7478_cov_7.894113_6	bin.001.fastaviriomeCPB_datool_assembly	NODE_390_length_7478_cov_7.894113	6	4862	5599	1	D										ABC transporter [PF00005.30]; SbcC/RAD50-like, Walker B motif [PF13558.9]					0
bin.001.fastaviriomeCPB_datool_assembly_NODE_390_length_7478_cov_7.894113_7	bin.001.fastaviriomeCPB_datool_assembly	NODE_390_length_7478_cov_7.894113	7	5599	6471	1	C	K02050	NitT/TauT family transport system permease protein													0
bin.001.fastaviriomeCPB_datool_assembly_NODE_390_length_7478_cov_7.894113_8	bin.001.fastaviriomeCPB_datool_assembly	NODE_390_length_7478_cov_7.894113	8	6535	7437	1	E															0
bin.001.fastaviriomeCPB_datool_assembly_NODE_402_length_7378_cov_7.652055_1	bin.001.fastaviriomeCPB_datool_assembly	NODE_402_length_7378_cov_7.652055	1	3	323	-1	C	K00640	serine O-acetyltransferase [EC:2.3.1.30]								Serine acetyltransferase, N-terminal [PF06426.17]					0
bin.001.fastaviriomeCPB_datool_assembly_NODE_402_length_7378_cov_7.652055_2	bin.001.fastaviriomeCPB_datool_assembly	NODE_402_length_7378_cov_7.652055	2	425	1375	-1	C	K01738	cysteine synthase [EC:2.5.1.47]								Pyridoxal-phosphate dependent enzyme [PF00291.28]					0
bin.001.fastaviriomeCPB_datool_assembly_NODE_402_length_7378_cov_7.652055_3	bin.001.fastaviriomeCPB_datool_assembly	NODE_402_length_7378_cov_7.652055	3	1500	2399	1	C	K02493	release factor glutamine methyltransferase [EC:2.1.1.297]								Methyltransferase small domain [PF05175.17]; PrmC N-terminal domain [PF17827.4]					0
bin.001.fastaviriomeCPB_datool_assembly_NODE_402_length_7378_cov_7.652055_4	bin.001.fastaviriomeCPB_datool_assembly	NODE_402_length_7378_cov_7.652055	4	2469	3194	1	C	K07566	L-threonylcarbamoyladenylate synthase [EC:2.7.7.87]								Telomere recombination [PF01300.21]					0
bin.001.fastaviriomeCPB_datool_assembly_NODE_402_length_7378_cov_7.652055_5	bin.001.fastaviriomeCPB_datool_assembly	NODE_402_length_7378_cov_7.652055	5	3191	4402	1	C	K02851	UDP-GlcNAc:undecaprenyl-phosphate/decaprenyl-phosphate GlcNAc-1-phosphate transferase [EC:2.7.8.33 2.7.8.35]								Glycosyl transferase family 4 [PF00953.24]					0
bin.001.fastaviriomeCPB_datool_assembly_NODE_402_length_7378_cov_7.652055_6	bin.001.fastaviriomeCPB_datool_assembly	NODE_402_length_7378_cov_7.652055	6	4399	5016	1	E															0
bin.001.fastaviriomeCPB_datool_assembly_NODE_402_length_7378_cov_7.652055_7	bin.001.fastaviriomeCPB_datool_assembly	NODE_402_length_7378_cov_7.652055	7	5062	5934	1	C	K02108	F-type H+-transporting ATPase subunit a								ATP synthase A chain [PF00119.23]					0
bin.001.fastaviriomeCPB_datool_assembly_NODE_402_length_7378_cov_7.652055_8	bin.001.fastaviriomeCPB_datool_assembly	NODE_402_length_7378_cov_7.652055	8	5984	6217	1	C	K02110	F-type H+-transporting ATPase subunit c								ATP synthase subunit C [PF00137.24]					0
bin.001.fastaviriomeCPB_datool_assembly_NODE_402_length_7378_cov_7.652055_9	bin.001.fastaviriomeCPB_datool_assembly	NODE_402_length_7378_cov_7.652055	9	6248	6790	1	C	K02109	F-type H+-transporting ATPase subunit b								ATP synthase B/B' CF(0) [PF00430.21]					0
bin.001.fastaviriomeCPB_datool_assembly_NODE_402_length_7378_cov_7.652055_10	bin.001.fastaviriomeCPB_datool_assembly	NODE_402_length_7378_cov_7.652055	10	6790	7377	1	D										ATP synthase delta (OSCP) subunit [PF00213.21]					0
bin.001.fastaviriomeCPB_datool_assembly_NODE_404_length_7374_cov_7.898347_1	bin.001.fastaviriomeCPB_datool_assembly	NODE_404_length_7374_cov_7.898347	1	2	508	-1	C	K03551	holliday junction DNA helicase RuvB [EC:5.6.2.4]								Holliday junction DNA helicase RuvB P-loop domain [PF05496.15]; ATPase family associated with various cellular activities (AAA) [PF00004.32]; AAA domain (dynein-related subfamily) [PF07728.17]; ATPase family associated with various cellular activities (AAA) [PF07726.14]; Magnesium chelatase, subunit ChlI [PF01078.24]					0
bin.001.fastaviriomeCPB_datool_assembly_NODE_404_length_7374_cov_7.898347_2	bin.001.fastaviriomeCPB_datool_assembly	NODE_404_length_7374_cov_7.898347	2	495	1118	-1	C	K03550	holliday junction DNA helicase RuvA [EC:5.6.2.4]								RuvA N terminal domain [PF01330.24]					0
bin.001.fastaviriomeCPB_datool_assembly_NODE_404_length_7374_cov_7.898347_3	bin.001.fastaviriomeCPB_datool_assembly	NODE_404_length_7374_cov_7.898347	3	1417	1929	-1	C	K01159	crossover junction endodeoxyribonuclease RuvC [EC:3.1.21.10]								Crossover junction endodeoxyribonuclease RuvC [PF02075.20]					0
bin.001.fastaviriomeCPB_datool_assembly_NODE_404_length_7374_cov_7.898347_4	bin.001.fastaviriomeCPB_datool_assembly	NODE_404_length_7374_cov_7.898347	4	2058	2816	-1	C	K18189	translational activator of cytochrome c oxidase 1	MER1153440	M20A	MER1153440 - subfamily M20A non-peptidase homologues (Paraoerskovia marina) [M20.UNA]#M20A#{peptidase unit: 39-214}~source WP_029253489~	False	0.679	239.0	1.355e-69	Transcriptional regulator [PF01709.23]					0
bin.001.fastaviriomeCPB_datool_assembly_NODE_404_length_7374_cov_7.898347_5	bin.001.fastaviriomeCPB_datool_assembly	NODE_404_length_7374_cov_7.898347	5	2827	3369	-1	D										Protein of unknown function (DUF1697) [PF08002.14]					0
bin.001.fastaviriomeCPB_datool_assembly_NODE_404_length_7374_cov_7.898347_6	bin.001.fastaviriomeCPB_datool_assembly	NODE_404_length_7374_cov_7.898347	6	3366	3974	-1	C	K08681	pyridoxal 5'-phosphate synthase pdxT subunit [EC:4.3.3.6]	MER0449139	C26	MER0449139 - imidazoleglycerol-phosphate synthase ({Pyrococcus furiosus}) (Microbacterium laevaniformans) [C26.A32]#C26#{peptidase unit: 6-192}~source ZP_09922799~	False	0.707	267.0	2.251e-80	SNO glutamine amidotransferase family [PF01174.22]; CobB/CobQ-like glutamine amidotransferase domain [PF07685.17]; Glutamine amidotransferase class-I [PF00117.31]					0
bin.001.fastaviriomeCPB_datool_assembly_NODE_404_length_7374_cov_7.898347_7	bin.001.fastaviriomeCPB_datool_assembly	NODE_404_length_7374_cov_7.898347	7	4033	4923	-1	C	K06215	pyridoxal 5'-phosphate synthase pdxS subunit [EC:4.3.3.6]								SOR/SNZ family [PF01680.20]; Thiazole biosynthesis protein ThiG [PF05690.17]					0
bin.001.fastaviriomeCPB_datool_assembly_NODE_404_length_7374_cov_7.898347_8	bin.001.fastaviriomeCPB_datool_assembly	NODE_404_length_7374_cov_7.898347	8	5021	6406	1	D										Aminotransferase class I and II [PF00155.24]; Bacterial regulatory proteins, gntR family [PF00392.24]					0
bin.001.fastaviriomeCPB_datool_assembly_NODE_404_length_7374_cov_7.898347_9	bin.001.fastaviriomeCPB_datool_assembly	NODE_404_length_7374_cov_7.898347	9	6414	7265	1	C	K00868	pyridoxine kinase [EC:2.7.1.35]								Phosphomethylpyrimidine kinase [PF08543.15]					0
bin.001.fastaviriomeCPB_datool_assembly_NODE_404_length_7374_cov_7.898347_10	bin.001.fastaviriomeCPB_datool_assembly	NODE_404_length_7374_cov_7.898347	10	7293	7373	-1	E															0
bin.001.fastaviriomeCPB_datool_assembly_NODE_405_length_7372_cov_11.267733_1	bin.001.fastaviriomeCPB_datool_assembly	NODE_405_length_7372_cov_11.267733	1	1	696	-1	D										ABC transporter transmembrane region [PF00664.26]					0
bin.001.fastaviriomeCPB_datool_assembly_NODE_405_length_7372_cov_11.267733_2	bin.001.fastaviriomeCPB_datool_assembly	NODE_405_length_7372_cov_11.267733	2	805	1920	1	C	K03639	GTP 3',8-cyclase [EC:4.1.99.22]								Molybdenum Cofactor Synthesis C [PF06463.16]; Radical SAM superfamily [PF04055.24]; 4Fe-4S single cluster domain [PF13353.9]; 4Fe-4S single cluster domain [PF13394.9]					0
bin.001.fastaviriomeCPB_datool_assembly_NODE_405_length_7372_cov_11.267733_3	bin.001.fastaviriomeCPB_datool_assembly	NODE_405_length_7372_cov_11.267733	3	2138	3172	-1	C	K00426	cytochrome bd ubiquinol oxidase subunit II [EC:7.1.1.7]								Cytochrome bd terminal oxidase subunit II [PF02322.18]					0
bin.001.fastaviriomeCPB_datool_assembly_NODE_405_length_7372_cov_11.267733_4	bin.001.fastaviriomeCPB_datool_assembly	NODE_405_length_7372_cov_11.267733	4	3185	4630	-1	C	K00425	cytochrome bd ubiquinol oxidase subunit I [EC:7.1.1.7]								Cytochrome bd terminal oxidase subunit I [PF01654.20]					0
bin.001.fastaviriomeCPB_datool_assembly_NODE_405_length_7372_cov_11.267733_5	bin.001.fastaviriomeCPB_datool_assembly	NODE_405_length_7372_cov_11.267733	5	4746	5369	-1	D										Winged helix-turn-helix DNA-binding [PF13412.9]; Bacterial regulatory protein, arsR family [PF01022.23]; Helix-turn-helix domain [PF12840.10]					0
bin.001.fastaviriomeCPB_datool_assembly_NODE_405_length_7372_cov_11.267733_6	bin.001.fastaviriomeCPB_datool_assembly	NODE_405_length_7372_cov_11.267733	6	5540	6832	1	D			MER0174136	S09X	MER0174136 - family S9 unassigned peptidases (Rhodococcus opacus) [S09.UPW]#S09X#{peptidase unit: 202-421}~source BAH55013~	False	0.407	156.0	8.396e-39	Putative esterase [PF00756.23]; Esterase PHB depolymerase [PF10503.12]	CE1	CE1 acetyl xylan esterase (EC 3.1.1.72); cinnamoyl esterase (EC 3.1.1.-); feruloyl esterase (EC 3.1.1.73); carboxylesterase (EC 3.1.1.1); S-formylglutathione hydrolase (EC 3.1.2.12); diacylglycerol O-acyltransferase (EC 2.3.1.20); trehalose 6-O-mycolyltransferase (EC 2.3.1.122)	2.3.1.122,3.1.1.72,3.2.1.8,3.1.1.-,2.3.1.20	CE1.hmm	0
bin.001.fastaviriomeCPB_datool_assembly_NODE_405_length_7372_cov_11.267733_7	bin.001.fastaviriomeCPB_datool_assembly	NODE_405_length_7372_cov_11.267733	7	7031	7333	1	E															0
bin.001.fastaviriomeCPB_datool_assembly_NODE_412_length_7269_cov_9.374965_1	bin.001.fastaviriomeCPB_datool_assembly	NODE_412_length_7269_cov_9.374965	1	3	1196	1	E															0
bin.001.fastaviriomeCPB_datool_assembly_NODE_412_length_7269_cov_9.374965_2	bin.001.fastaviriomeCPB_datool_assembly	NODE_412_length_7269_cov_9.374965	2	1174	1620	-1	C	K03647	protein involved in ribonucleotide reduction								NrdI Flavodoxin like [PF07972.14]					0
bin.001.fastaviriomeCPB_datool_assembly_NODE_412_length_7269_cov_9.374965_3	bin.001.fastaviriomeCPB_datool_assembly	NODE_412_length_7269_cov_9.374965	3	1737	2201	1	E															0
bin.001.fastaviriomeCPB_datool_assembly_NODE_412_length_7269_cov_9.374965_4	bin.001.fastaviriomeCPB_datool_assembly	NODE_412_length_7269_cov_9.374965	4	2289	2681	-1	E															0
bin.001.fastaviriomeCPB_datool_assembly_NODE_412_length_7269_cov_9.374965_5	bin.001.fastaviriomeCPB_datool_assembly	NODE_412_length_7269_cov_9.374965	5	3055	3678	-1	E															0
bin.001.fastaviriomeCPB_datool_assembly_NODE_412_length_7269_cov_9.374965_6	bin.001.fastaviriomeCPB_datool_assembly	NODE_412_length_7269_cov_9.374965	6	3733	4161	-1	E															0
bin.001.fastaviriomeCPB_datool_assembly_NODE_412_length_7269_cov_9.374965_7	bin.001.fastaviriomeCPB_datool_assembly	NODE_412_length_7269_cov_9.374965	7	4408	4785	-1	E															0
bin.001.fastaviriomeCPB_datool_assembly_NODE_412_length_7269_cov_9.374965_8	bin.001.fastaviriomeCPB_datool_assembly	NODE_412_length_7269_cov_9.374965	8	5043	5777	1	D										Iron-containing alcohol dehydrogenase [PF00465.22]					0
bin.001.fastaviriomeCPB_datool_assembly_NODE_412_length_7269_cov_9.374965_9	bin.001.fastaviriomeCPB_datool_assembly	NODE_412_length_7269_cov_9.374965	9	6064	6855	1	D			MER0130695	C82A	MER0130695 - subfamily C82A unassigned peptidases (Thermomonospora curvata) [C82.UPA]#C82A#{peptidase unit: 171-286}~source YP_003298144~	False	0.349	62.0	4.354e-09						0
bin.001.fastaviriomeCPB_datool_assembly_NODE_412_length_7269_cov_9.374965_10	bin.001.fastaviriomeCPB_datool_assembly	NODE_412_length_7269_cov_9.374965	10	6907	7197	1	D										Domain of unknown function (DUF1905) [PF08922.14]					0
bin.001.fastaviriomeCPB_datool_assembly_NODE_412_length_7269_cov_9.374965_11	bin.001.fastaviriomeCPB_datool_assembly	NODE_412_length_7269_cov_9.374965	11	7190	7267	1	E															0
bin.001.fastaviriomeCPB_datool_assembly_NODE_424_length_7137_cov_15.749929_1	bin.001.fastaviriomeCPB_datool_assembly	NODE_424_length_7137_cov_15.749929	1	15	905	-1	C	K13292	phosphatidylglycerol---prolipoprotein diacylglyceryl transferase [EC:2.5.1.145]								Prolipoprotein diacylglyceryl transferase [PF01790.21]					0
bin.001.fastaviriomeCPB_datool_assembly_NODE_424_length_7137_cov_15.749929_2	bin.001.fastaviriomeCPB_datool_assembly	NODE_424_length_7137_cov_15.749929	2	905	1576	-1	D			MER0389640	M23B	MER0389640 - subfamily M23B unassigned peptidases (Microbacterium laevaniformans) [M23.UPB]#M23B#{peptidase unit: 114-203}~source ZP_09922859~	False	0.964	185.0	2.051e-51	Peptidase family M23 [PF01551.25]					0
bin.001.fastaviriomeCPB_datool_assembly_NODE_424_length_7137_cov_15.749929_3	bin.001.fastaviriomeCPB_datool_assembly	NODE_424_length_7137_cov_15.749929	3	1971	2435	-1	E															0
bin.001.fastaviriomeCPB_datool_assembly_NODE_424_length_7137_cov_15.749929_4	bin.001.fastaviriomeCPB_datool_assembly	NODE_424_length_7137_cov_15.749929	4	2591	3061	1	D										Family of unknown function (DUF6153) [PF19650.2]					0
bin.001.fastaviriomeCPB_datool_assembly_NODE_424_length_7137_cov_15.749929_5	bin.001.fastaviriomeCPB_datool_assembly	NODE_424_length_7137_cov_15.749929	5	3162	3776	1	C	K08995	putative membrane protein								Domain of unknown function (DUF305) [PF03713.16]					0
bin.001.fastaviriomeCPB_datool_assembly_NODE_424_length_7137_cov_15.749929_6	bin.001.fastaviriomeCPB_datool_assembly	NODE_424_length_7137_cov_15.749929	6	3894	4754	1	D										Photosynthesis system II assembly factor YCF48 [PF14870.9]; BNR repeat-like domain [PF13088.9]					0
bin.001.fastaviriomeCPB_datool_assembly_NODE_424_length_7137_cov_15.749929_7	bin.001.fastaviriomeCPB_datool_assembly	NODE_424_length_7137_cov_15.749929	7	4813	7137	1	C	K01621	xylulose-5-phosphate/fructose-6-phosphate phosphoketolase [EC:4.1.2.9 4.1.2.22]								XFP N-terminal domain [PF09364.13]; D-xylulose 5-phosphate/D-fructose 6-phosphate phosphoketolase [PF03894.18]; XFP C-terminal domain [PF09363.13]					0
bin.001.fastaviriomeCPB_datool_assembly_NODE_425_length_7133_cov_5.618254_1	bin.001.fastaviriomeCPB_datool_assembly	NODE_425_length_7133_cov_5.618254	1	1	1389	-1	E															0
bin.001.fastaviriomeCPB_datool_assembly_NODE_425_length_7133_cov_5.618254_2	bin.001.fastaviriomeCPB_datool_assembly	NODE_425_length_7133_cov_5.618254	2	1395	2075	-1	C	K03975	membrane-associated protein								SNARE associated Golgi protein [PF09335.14]					0
bin.001.fastaviriomeCPB_datool_assembly_NODE_425_length_7133_cov_5.618254_3	bin.001.fastaviriomeCPB_datool_assembly	NODE_425_length_7133_cov_5.618254	3	2117	3508	1	D										chorismate binding enzyme [PF00425.21]; Anthranilate synthase component I, N terminal region [PF04715.16]					0
bin.001.fastaviriomeCPB_datool_assembly_NODE_425_length_7133_cov_5.618254_4	bin.001.fastaviriomeCPB_datool_assembly	NODE_425_length_7133_cov_5.618254	4	3557	6133	1	C	K01869	leucyl-tRNA synthetase [EC:6.1.1.4]								tRNA synthetases class I (I, L, M and V) [PF00133.25]; Leucyl-tRNA synthetase, Domain 2 [PF13603.9]; tRNA synthetases class I (M) [PF09334.14]; tRNA synthetases class I (C) catalytic domain [PF01406.22]; Anticodon-binding domain of tRNA ligase [PF08264.16]					0
bin.001.fastaviriomeCPB_datool_assembly_NODE_425_length_7133_cov_5.618254_5	bin.001.fastaviriomeCPB_datool_assembly	NODE_425_length_7133_cov_5.618254	5	6225	6872	1	C	K02237	competence protein ComEA								Helix-hairpin-helix motif [PF12836.10]; SLBB domain [PF10531.12]; Helix-hairpin-helix motif [PF14579.9]					0
bin.001.fastaviriomeCPB_datool_assembly_NODE_425_length_7133_cov_5.618254_6	bin.001.fastaviriomeCPB_datool_assembly	NODE_425_length_7133_cov_5.618254	6	6869	7114	1	E															0
bin.001.fastaviriomeCPB_datool_assembly_NODE_430_length_7098_cov_7.259407_1	bin.001.fastaviriomeCPB_datool_assembly	NODE_430_length_7098_cov_7.259407	1	1	762	1	C	K02283	pilus assembly protein CpaF [EC:7.4.2.8]								Type II/IV secretion system protein [PF00437.23]					0
bin.001.fastaviriomeCPB_datool_assembly_NODE_430_length_7098_cov_7.259407_2	bin.001.fastaviriomeCPB_datool_assembly	NODE_430_length_7098_cov_7.259407	2	1282	3654	-1	C	K06400	site-specific DNA recombinase								Resolvase, N terminal domain [PF00239.24]; Recombinase [PF07508.16]					0
bin.001.fastaviriomeCPB_datool_assembly_NODE_430_length_7098_cov_7.259407_3	bin.001.fastaviriomeCPB_datool_assembly	NODE_430_length_7098_cov_7.259407	3	3651	3833	-1	E															0
bin.001.fastaviriomeCPB_datool_assembly_NODE_430_length_7098_cov_7.259407_4	bin.001.fastaviriomeCPB_datool_assembly	NODE_430_length_7098_cov_7.259407	4	3845	4081	-1	E															0
bin.001.fastaviriomeCPB_datool_assembly_NODE_430_length_7098_cov_7.259407_5	bin.001.fastaviriomeCPB_datool_assembly	NODE_430_length_7098_cov_7.259407	5	4130	4480	-1	D										Transcription factor WhiB [PF02467.19]					0
bin.001.fastaviriomeCPB_datool_assembly_NODE_430_length_7098_cov_7.259407_6	bin.001.fastaviriomeCPB_datool_assembly	NODE_430_length_7098_cov_7.259407	6	4749	5597	-1	D										AAA domain [PF13481.9]; KaiC [PF06745.16]					0
bin.001.fastaviriomeCPB_datool_assembly_NODE_430_length_7098_cov_7.259407_7	bin.001.fastaviriomeCPB_datool_assembly	NODE_430_length_7098_cov_7.259407	7	5628	6806	-1	D										Bifunctional DNA primase/polymerase, N-terminal [PF09250.14]					0
bin.001.fastaviriomeCPB_datool_assembly_NODE_430_length_7098_cov_7.259407_8	bin.001.fastaviriomeCPB_datool_assembly	NODE_430_length_7098_cov_7.259407	8	6803	7096	-1	E															0
bin.001.fastaviriomeCPB_datool_assembly_NODE_443_length_6928_cov_7.933071_1	bin.001.fastaviriomeCPB_datool_assembly	NODE_443_length_6928_cov_7.933071	1	3	758	-1	C	K11939	inner membrane transporter RhtA													0
bin.001.fastaviriomeCPB_datool_assembly_NODE_443_length_6928_cov_7.933071_2	bin.001.fastaviriomeCPB_datool_assembly	NODE_443_length_6928_cov_7.933071	2	782	2017	-1	D			MER1028374	S12	MER1028374 - family S12 non-peptidase homologues (Microbacterium sp. oral taxon 186 str. F0373) [S12.UNW]#S12#{peptidase unit: 53-371}~source S3A7C2~	True	0.641	402.0	6.066e-123	Beta-lactamase [PF00144.27]					0
bin.001.fastaviriomeCPB_datool_assembly_NODE_443_length_6928_cov_7.933071_3	bin.001.fastaviriomeCPB_datool_assembly	NODE_443_length_6928_cov_7.933071	3	2199	2510	1	D										Domain of unknown function (DUF2470) [PF10615.12]					0
bin.001.fastaviriomeCPB_datool_assembly_NODE_443_length_6928_cov_7.933071_4	bin.001.fastaviriomeCPB_datool_assembly	NODE_443_length_6928_cov_7.933071	4	2587	3252	1	C	K21480	heme oxygenase (biliverdin-producing, ferredoxin) [EC:1.14.15.20]								Heme oxygenase [PF01126.23]					0
bin.001.fastaviriomeCPB_datool_assembly_NODE_443_length_6928_cov_7.933071_5	bin.001.fastaviriomeCPB_datool_assembly	NODE_443_length_6928_cov_7.933071	5	3287	4672	-1	C	K15255	ATP-dependent DNA helicase PIF1 [EC:5.6.2.3]								PIF1-like helicase [PF05970.17]; Helicase [PF02689.17]; AAA domain [PF13604.9]; AAA domain [PF13245.9]					0
bin.001.fastaviriomeCPB_datool_assembly_NODE_443_length_6928_cov_7.933071_6	bin.001.fastaviriomeCPB_datool_assembly	NODE_443_length_6928_cov_7.933071	6	4708	5796	1	E															0
bin.001.fastaviriomeCPB_datool_assembly_NODE_443_length_6928_cov_7.933071_7	bin.001.fastaviriomeCPB_datool_assembly	NODE_443_length_6928_cov_7.933071	7	5828	6874	-1	C	K02351	putative membrane protein								Cytochrome c oxidase caa3 assembly factor (Caa3_CtaG) [PF09678.13]					0
bin.001.fastaviriomeCPB_datool_assembly_NODE_446_length_6906_cov_5.129762_1	bin.001.fastaviriomeCPB_datool_assembly	NODE_446_length_6906_cov_5.129762	1	1	1161	1	C	K08167	MFS transporter, DHA2 family, multidrug resistance protein													0
bin.001.fastaviriomeCPB_datool_assembly_NODE_446_length_6906_cov_5.129762_2	bin.001.fastaviriomeCPB_datool_assembly	NODE_446_length_6906_cov_5.129762	2	1201	2253	1	C	K00052	3-isopropylmalate dehydrogenase [EC:1.1.1.85]								Isocitrate/isopropylmalate dehydrogenase [PF00180.23]					0
bin.001.fastaviriomeCPB_datool_assembly_NODE_446_length_6906_cov_5.129762_3	bin.001.fastaviriomeCPB_datool_assembly	NODE_446_length_6906_cov_5.129762	3	2289	3392	1	C	K00826	branched-chain amino acid aminotransferase [EC:2.6.1.42]								Amino-transferase class IV [PF01063.22]					0
bin.001.fastaviriomeCPB_datool_assembly_NODE_446_length_6906_cov_5.129762_4	bin.001.fastaviriomeCPB_datool_assembly	NODE_446_length_6906_cov_5.129762	4	3394	4164	1	D										Fumarylacetoacetate (FAA) hydrolase family [PF01557.21]; Domain of unknown function (DUF2437) [PF10370.12]					0
bin.001.fastaviriomeCPB_datool_assembly_NODE_446_length_6906_cov_5.129762_5	bin.001.fastaviriomeCPB_datool_assembly	NODE_446_length_6906_cov_5.129762	5	4161	5393	1	D										Major Facilitator Superfamily [PF07690.19]					0
bin.001.fastaviriomeCPB_datool_assembly_NODE_446_length_6906_cov_5.129762_6	bin.001.fastaviriomeCPB_datool_assembly	NODE_446_length_6906_cov_5.129762	6	5615	6694	1	C	K14155	cysteine-S-conjugate beta-lyase [EC:4.4.1.13]								Aminotransferase class I and II [PF00155.24]; Aminotransferase class-V [PF00266.22]; Cys/Met metabolism PLP-dependent enzyme [PF01053.23]					0
bin.001.fastaviriomeCPB_datool_assembly_NODE_446_length_6906_cov_5.129762_7	bin.001.fastaviriomeCPB_datool_assembly	NODE_446_length_6906_cov_5.129762	7	6691	6906	-1	D										Siderophore-interacting protein [PF04954.16]					0
bin.001.fastaviriomeCPB_datool_assembly_NODE_447_length_6904_cov_7.084684_1	bin.001.fastaviriomeCPB_datool_assembly	NODE_447_length_6904_cov_7.084684	1	93	1085	-1	C	K13633	AraC family transcriptional regulator, transcriptional activator FtrA	MER0166612	C56	MER0166612 - family C56 non-peptidase homologues () [C56.UNW]#C56#{peptidase unit: 15-171}~source ZP_01129546~	False	0.753	242.0	2.359e-69	DJ-1/PfpI family [PF01965.27]; Helix-turn-helix domain [PF12833.10]; Bacterial regulatory helix-turn-helix proteins, AraC family [PF00165.26]					0
bin.001.fastaviriomeCPB_datool_assembly_NODE_447_length_6904_cov_7.084684_2	bin.001.fastaviriomeCPB_datool_assembly	NODE_447_length_6904_cov_7.084684	2	1157	1276	1	E															0
bin.001.fastaviriomeCPB_datool_assembly_NODE_447_length_6904_cov_7.084684_3	bin.001.fastaviriomeCPB_datool_assembly	NODE_447_length_6904_cov_7.084684	3	1480	2577	-1	D										Glycosyl transferases group 1 [PF13692.9]; Glycosyl transferases group 1 [PF00534.23]	GT4	GT4 sucrose synthase (EC 2.4.1.13); sucrose-phosphate synthase (EC 2.4.1.14); alpha-glucosyltransferase (EC 2.4.1.52); lipopolysaccharide N-acetylglucosaminyltransferase (EC 2.4.1.56); phosphatidylinositol alpha-mannosyltransferase (EC 2.4.1.57); GDP-Man: Man1GlcNAc2-PP-dolichol alpha-1,3-mannosyltransferase (EC 2.4.1.132); GDP-Man: Man3GlcNAc2-PP-dolichol/Man4GlcNAc2-PP-dolichol alpha-1,2-mannos…	2.4.1.131,2.4.1.13,2.4.1.14,2.4.1.157,2.4.1.198,2.4.1.208,2.4.1.21,2.4.1.231,2.4.1.241,2.4.1.245,2.4.1.252,2.4.1.257,2.4.1.270,2.4.1.283,2.4.1.285,2.4.1.290,2.4.1.342,2.4.1.57,2.4.1.-,2.4.2.-,2.4.1.132	GT4.hmm	0
bin.001.fastaviriomeCPB_datool_assembly_NODE_447_length_6904_cov_7.084684_4	bin.001.fastaviriomeCPB_datool_assembly	NODE_447_length_6904_cov_7.084684	4	2587	3885	-1	C	K19002	1,2-diacylglycerol 3-alpha-glucosyltransferase [EC:2.4.1.337]								Glycosyl transferases group 1 [PF00534.23]; Glycosyl transferases group 1 [PF13692.9]; Glycosyltransferase Family 4 [PF13439.9]; Glycosyl transferase 4-like domain [PF13579.9]; Glycosyl transferase 4-like [PF13477.9]	GT4; GT5	GT4 sucrose synthase (EC 2.4.1.13); sucrose-phosphate synthase (EC 2.4.1.14); alpha-glucosyltransferase (EC 2.4.1.52); lipopolysaccharide N-acetylglucosaminyltransferase (EC 2.4.1.56); phosphatidylinositol alpha-mannosyltransferase (EC 2.4.1.57); GDP-Man: Man1GlcNAc2-PP-dolichol alpha-1,3-mannosyltransferase (EC 2.4.1.132); GDP-Man: Man3GlcNAc2-PP-dolichol/Man4GlcNAc2-PP-dolichol alpha-1,2-mannos…	2.4.1.131,2.4.1.13,2.4.1.14,2.4.1.157,2.4.1.198,2.4.1.208,2.4.1.21,2.4.1.231,2.4.1.241,2.4.1.245,2.4.1.252,2.4.1.257,2.4.1.270,2.4.1.283,2.4.1.285,2.4.1.290,2.4.1.342,2.4.1.57,2.4.1.-,2.4.2.-,2.4.1.132; 2.4.1.11,2.4.1.183,2.4.1.21,2.4.1.-,2.4.1.242	GT4.hmm	0
bin.001.fastaviriomeCPB_datool_assembly_NODE_447_length_6904_cov_7.084684_5	bin.001.fastaviriomeCPB_datool_assembly	NODE_447_length_6904_cov_7.084684	5	4029	4628	1	E															0
bin.001.fastaviriomeCPB_datool_assembly_NODE_447_length_6904_cov_7.084684_6	bin.001.fastaviriomeCPB_datool_assembly	NODE_447_length_6904_cov_7.084684	6	4675	6039	1	D										Uncharacterized protein conserved in bacteria (DUF2252) [PF10009.12]					0
bin.001.fastaviriomeCPB_datool_assembly_NODE_447_length_6904_cov_7.084684_7	bin.001.fastaviriomeCPB_datool_assembly	NODE_447_length_6904_cov_7.084684	7	6097	6540	-1	C	K13640	MerR family transcriptional regulator, heat shock protein HspR								MerR HTH family regulatory protein [PF13411.9]; MerR family regulatory protein [PF00376.26]					0
bin.001.fastaviriomeCPB_datool_assembly_NODE_447_length_6904_cov_7.084684_8	bin.001.fastaviriomeCPB_datool_assembly	NODE_447_length_6904_cov_7.084684	8	6543	6902	-1	D										DnaJ C terminal domain [PF01556.21]					0
bin.001.fastaviriomeCPB_datool_assembly_NODE_44_length_21579_cov_14.627207_1	bin.001.fastaviriomeCPB_datool_assembly	NODE_44_length_21579_cov_14.627207	1	37	2658	1	C	K01533	P-type Cu2+ transporter [EC:7.2.2.9]								haloacid dehalogenase-like hydrolase [PF00702.29]; E1-E2 ATPase [PF00122.23]; haloacid dehalogenase-like hydrolase [PF12710.10]					0
bin.001.fastaviriomeCPB_datool_assembly_NODE_44_length_21579_cov_14.627207_2	bin.001.fastaviriomeCPB_datool_assembly	NODE_44_length_21579_cov_14.627207	2	2651	4180	1	C	K22552	multicopper oxidase [EC:1.16.3.1]								Multicopper oxidase [PF07732.18]; Multicopper oxidase [PF00394.25]; Multicopper oxidase [PF07731.17]	AA1_1; AA1_2; AA1_3; AA1	AA1 Laccase / p-diphenol:oxygen oxidoreductase / ferroxidase (EC 1.10.3.2); ; ferroxidase (EC 1.10.3.-); Laccase-like multicopper oxidase (EC 1.10.3.-)	1.10.3.2; 1.10.3.2; 1.10.3.2; 1.10.3.2,1.10.3.-	AA1.hmm	0
bin.001.fastaviriomeCPB_datool_assembly_NODE_44_length_21579_cov_14.627207_3	bin.001.fastaviriomeCPB_datool_assembly	NODE_44_length_21579_cov_14.627207	3	4639	5946	-1	C	K07485	transposase								Transposase [PF01610.20]; zinc-finger of transposase IS204/IS1001/IS1096/IS1165 [PF14690.9]					0
bin.001.fastaviriomeCPB_datool_assembly_NODE_44_length_21579_cov_14.627207_4	bin.001.fastaviriomeCPB_datool_assembly	NODE_44_length_21579_cov_14.627207	4	6164	7873	1	C	K07085	putative transport protein								Predicted Permease Membrane Region [PF06826.15]					0
bin.001.fastaviriomeCPB_datool_assembly_NODE_44_length_21579_cov_14.627207_5	bin.001.fastaviriomeCPB_datool_assembly	NODE_44_length_21579_cov_14.627207	5	7902	9533	1	C	K09758	aspartate 4-decarboxylase [EC:4.1.1.12]								Aminotransferase class I and II [PF00155.24]					0
bin.001.fastaviriomeCPB_datool_assembly_NODE_44_length_21579_cov_14.627207_6	bin.001.fastaviriomeCPB_datool_assembly	NODE_44_length_21579_cov_14.627207	6	9554	10342	-1	C	K07485	transposase								Transposase [PF01610.20]					0
bin.001.fastaviriomeCPB_datool_assembly_NODE_44_length_21579_cov_14.627207_7	bin.001.fastaviriomeCPB_datool_assembly	NODE_44_length_21579_cov_14.627207	7	10450	10833	1	D										FCD domain [PF07729.15]					0
bin.001.fastaviriomeCPB_datool_assembly_NODE_44_length_21579_cov_14.627207_8	bin.001.fastaviriomeCPB_datool_assembly	NODE_44_length_21579_cov_14.627207	8	10890	12464	1	C	K11738	L-asparagine permease								Amino acid permease [PF00324.24]; Amino acid permease [PF13520.9]					0
bin.001.fastaviriomeCPB_datool_assembly_NODE_44_length_21579_cov_14.627207_9	bin.001.fastaviriomeCPB_datool_assembly	NODE_44_length_21579_cov_14.627207	9	12740	13588	1	C	K02073	D-methionine transport system substrate-binding protein								NlpA lipoprotein [PF03180.17]					0
bin.001.fastaviriomeCPB_datool_assembly_NODE_44_length_21579_cov_14.627207_10	bin.001.fastaviriomeCPB_datool_assembly	NODE_44_length_21579_cov_14.627207	10	13585	14640	1	C	K02071	D-methionine transport system ATP-binding protein								ABC transporter [PF00005.30]; NIL domain [PF09383.13]					0
bin.001.fastaviriomeCPB_datool_assembly_NODE_44_length_21579_cov_14.627207_11	bin.001.fastaviriomeCPB_datool_assembly	NODE_44_length_21579_cov_14.627207	11	14637	15305	1	C	K02072	D-methionine transport system permease protein								Binding-protein-dependent transport system inner membrane component [PF00528.25]					0
bin.001.fastaviriomeCPB_datool_assembly_NODE_44_length_21579_cov_14.627207_12	bin.001.fastaviriomeCPB_datool_assembly	NODE_44_length_21579_cov_14.627207	12	15308	16477	1	D										Aminotransferase class I and II [PF00155.24]					0
bin.001.fastaviriomeCPB_datool_assembly_NODE_44_length_21579_cov_14.627207_13	bin.001.fastaviriomeCPB_datool_assembly	NODE_44_length_21579_cov_14.627207	13	16477	16950	1	C	K07173	S-ribosylhomocysteine lyase [EC:4.4.1.21]								S-Ribosylhomocysteinase (LuxS) [PF02664.18]					0
bin.001.fastaviriomeCPB_datool_assembly_NODE_44_length_21579_cov_14.627207_14	bin.001.fastaviriomeCPB_datool_assembly	NODE_44_length_21579_cov_14.627207	14	16950	17678	1	C	K00039	ribitol 2-dehydrogenase [EC:1.1.1.56]								short chain dehydrogenase [PF00106.28]; Enoyl-(Acyl carrier protein) reductase [PF13561.9]; KR domain [PF08659.13]					0
bin.001.fastaviriomeCPB_datool_assembly_NODE_44_length_21579_cov_14.627207_15	bin.001.fastaviriomeCPB_datool_assembly	NODE_44_length_21579_cov_14.627207	15	17716	18867	-1	D										Bacterial low temperature requirement A protein (LtrA) [PF06772.14]					0
bin.001.fastaviriomeCPB_datool_assembly_NODE_44_length_21579_cov_14.627207_16	bin.001.fastaviriomeCPB_datool_assembly	NODE_44_length_21579_cov_14.627207	16	19599	20927	1	D										short chain dehydrogenase [PF00106.28]; Enoyl-(Acyl carrier protein) reductase [PF13561.9]					0
bin.001.fastaviriomeCPB_datool_assembly_NODE_44_length_21579_cov_14.627207_17	bin.001.fastaviriomeCPB_datool_assembly	NODE_44_length_21579_cov_14.627207	17	20982	21449	-1	C	K03574	8-oxo-dGTP diphosphatase [EC:3.6.1.55]								NUDIX domain [PF00293.31]					0
bin.001.fastaviriomeCPB_datool_assembly_NODE_460_length_6812_cov_10.963889_1	bin.001.fastaviriomeCPB_datool_assembly	NODE_460_length_6812_cov_10.963889	1	441	1241	-1	C	K01996	branched-chain amino acid transport system ATP-binding protein								ABC transporter [PF00005.30]					0
bin.001.fastaviriomeCPB_datool_assembly_NODE_460_length_6812_cov_10.963889_2	bin.001.fastaviriomeCPB_datool_assembly	NODE_460_length_6812_cov_10.963889	2	1238	2251	-1	C	K01995	branched-chain amino acid transport system ATP-binding protein								ABC transporter [PF00005.30]; Branched-chain amino acid ATP-binding cassette transporter [PF12399.11]					0
bin.001.fastaviriomeCPB_datool_assembly_NODE_460_length_6812_cov_10.963889_3	bin.001.fastaviriomeCPB_datool_assembly	NODE_460_length_6812_cov_10.963889	3	2244	2690	-1	D										Branched-chain amino acid transport system / permease component [PF02653.19]					0
bin.001.fastaviriomeCPB_datool_assembly_NODE_460_length_6812_cov_10.963889_4	bin.001.fastaviriomeCPB_datool_assembly	NODE_460_length_6812_cov_10.963889	4	2826	3821	-1	C	K01998	branched-chain amino acid transport system permease protein								Branched-chain amino acid transport system / permease component [PF02653.19]					0
bin.001.fastaviriomeCPB_datool_assembly_NODE_460_length_6812_cov_10.963889_5	bin.001.fastaviriomeCPB_datool_assembly	NODE_460_length_6812_cov_10.963889	5	3833	5170	-1	C	K01997	branched-chain amino acid transport system permease protein								Branched-chain amino acid transport system / permease component [PF02653.19]					0
bin.001.fastaviriomeCPB_datool_assembly_NODE_460_length_6812_cov_10.963889_6	bin.001.fastaviriomeCPB_datool_assembly	NODE_460_length_6812_cov_10.963889	6	5515	6810	1	C	K00088	IMP dehydrogenase [EC:1.1.1.205]								IMP dehydrogenase / GMP reductase domain [PF00478.28]; CBS domain [PF00571.31]; FMN-dependent dehydrogenase [PF01070.21]					0
bin.001.fastaviriomeCPB_datool_assembly_NODE_463_length_6795_cov_7.402522_1	bin.001.fastaviriomeCPB_datool_assembly	NODE_463_length_6795_cov_7.402522	1	1	1107	1	D										AAA domain [PF13614.9]; CobQ/CobB/MinD/ParA nucleotide binding domain [PF01656.26]					0
[truncated: 10,739 more rows]
