# Supplementary material for: Bifidobacteria define gut microbiome profiles of golden lion tamarin (Leontopithecus rosalia) and marmoset (Callithrix sp.) metagenomic shotgun pools
Source: Sci Rep. 2023 Sep 21;13:15679. doi: 10.1038/s41598-023-42059-4 (PMC10514281; doi:10.1038/s41598-023-42059-4)
Supplement: Supplementary file 11 — Supplementary Legends. [file 41598_2023_42059_MOESM11_ESM.txt]

Supplementary Figure S1. Comparison of metaSPades and MEGAHIT contig length distributions and length metrics  for co-assembled contigs resulting from gut microbiome pools  from captive Callithrix hosts (labelled as Captive_marmosets in figure), wild GLT hosts (labelled as wild_GLT in figure), and wild Callithrix hosts (labelled as wild_marmosets in figure). 

Supplementary Figure S2. Comparison of metaSPades and MEGAHIT contig length distributions and length metrics  for co-assembled contigs resulting from gut microbiome pools  from captive GLT hosts (labelled as PoolRosalia in figure). 

Supplementary Figure S3.  Relative abundance plots of gut microbiome bacterial contributions to differentially abundant functional Metacyc
pathways. Each separate plot within the figure represents an individual pathway, each bar represents an individual sample pool, and stratification within each bar represent bacterial species.
